# Supplementary material for: The strength in numbers: comprehensive characterization of house dust using complementary mass spectrometric techniques
Source: Anal Bioanal Chem. 2019 Mar 4;411(10):1957–77. doi: 10.1007/s00216-019-01615-6 (PMC6458998; doi:10.1007/s00216-019-01615-6)
Supplement: Supplementary file 2 — (XLSX 231 kb) [file 216_2019_1615_MOESM2_ESM.xlsx]

## Sheet: GCMS participant compounds
No.	Structure name	ID conf. level	Formula	Monoisotopic Mass	InChIKey
GCMS 1	n-nonane	3	C9H20	128.156	BKIMMITUMNQMOS-UHFFFAOYSA-N
GCMS 2	n-tetradecane	2	C14H30	198.235	BGHCVCJVXZWKCC-UHFFFAOYSA-N
GCMS 3	n-hexadecane	1	C16H34	226.266	DCAYPVUWAIABOU-UHFFFAOYSA-N
GCMS 4	n-heptadecane	1	C17H36	240.282	NDJKXXJCMXVBJW-UHFFFAOYSA-N
GCMS 5	n-octadecane	1	C18H38	254.297	RZJRJXONCZWCBN-UHFFFAOYSA-N
GCMS 6	n-nonadecane	3	C19H40	268.313	LQERIDTXQFOHKA-UHFFFAOYSA-N
GCMS 7	n-icosane	1	C20H42	282.329	CBFCDTFDPHXCNY-UHFFFAOYSA-N
GCMS 8	n-henicosane	3	C21H44	296.344	FNAZRRHPUDJQCJ-UHFFFAOYSA-N
GCMS 9	n-docosane	1	C22H46	310.36	HOWGUJZVBDQJKV-UHFFFAOYSA-N
GCMS 10	n-tricosane	1	C23H48	324.376	FIGVVZUWCLSUEI-UHFFFAOYSA-N
GCMS 11	n-tetracosane	1	C24H50	338.391	POOSGDOYLQNASK-UHFFFAOYSA-N
GCMS 12	n-pentacosane	1	C25H52	352.407	YKNWIILGEFFOPE-UHFFFAOYSA-N
GCMS 13	n-hexacosane	1	C26H54	366.423	HMSWAIKSFDFLKN-UHFFFAOYSA-N
GCMS 14	n-heptacosane	1	C27H56	380.438	BJQWYEJQWHSSCJ-UHFFFAOYSA-N
GCMS 15	n-octacosane	1	C28H58	394.454	ZYURHZPYMFLWSH-UHFFFAOYSA-N
GCMS 16	n-nonacosane	1	C29H60	408.469	IGGUPRCHHJZPBS-UHFFFAOYSA-N
GCMS 17	n-triacontane	1	C30H62	422.485	JXTPJDDICSTXJX-UHFFFAOYSA-N
GCMS 18	n-hentriacontane	1	C31H64	436.501	IUJAMGNYPWYUPM-UHFFFAOYSA-N
GCMS 19	n-dotriacontane	1	C32H66	450.517	QHMGJGNTMQDRQA-UHFFFAOYSA-N
GCMS 20	n-tritriacontane	1	C33H68	464.532	SUJUOAZFECLBOA-UHFFFAOYSA-N
GCMS 21	n-tetratriacontane	1	C34H70	478.548	GWVDBZWVFGFBCN-UHFFFAOYSA-N
GCMS 22	n-pentatriacontane	1	C35H72	492.563	VHQQPFLOGSTQPC-UHFFFAOYSA-N
GCMS 23	n-hexatriacontane	1	C36H74	506.579	YDLYQMBWCWFRAI-UHFFFAOYSA-N
GCMS 24	Decane, 1-chloro	3	C10H21Cl	176.133	ZTEHOZMYMCEYRM-UHFFFAOYSA-N
GCMS 25	1-chlorododecane	2	C12H25Cl	204.165	YAYNEUUHHLGGAH-UHFFFAOYSA-N
GCMS 26	Ethylcyclododecane	3	C14H28	196.219	NMIFMKIAEYUXQR-UHFFFAOYSA-N
GCMS 27	Cyclohexane, undecyl-	2	C17H34	238.266	XQQVOBPJWHQXEN-UHFFFAOYSA-N
GCMS 28	Cyclohexane, dodecyl-	2	C18H36	252.282	BLRBGKYYWDBAQQ-UHFFFAOYSA-N
GCMS 29	Cyclohexane, tridecyl-	2	C19H38	266.297	DKRUJKKWJGNYQN-UHFFFAOYSA-N
GCMS 30	Cyclohexane, tetradecyl-	2	C20H40	280.313	NQAVPKIJZCHUNS-UHFFFAOYSA-N
GCMS 31	Cyclohexane, pentadecyl-	2	C21H42	294.329	ZNUABQHWFGTOCO-UHFFFAOYSA-N
GCMS 32	Cyclohexane, hexadecyl-	2	C22H44	308.344	NRHBFNBZAZZTAU-UHFFFAOYSA-N
GCMS 33	Cyclohexane, heptadecyl-	2	C23H46	322.36	VLHZQNGNJQYAIZ-UHFFFAOYSA-N
GCMS 34	Cyclohexane, octadecyl-	2	C24H48	336.376	MWWVNZNVTGBKQO-UHFFFAOYSA-N
GCMS 35	Cyclohexane, nonadecyl-	2	C25H50	350.391	YVTPTBVYGTYTKP-UHFFFAOYSA-N
GCMS 36	Cyclohexane, eicosyl-	2	C26H52	364.407	PSPNTGGVAYLSJO-UHFFFAOYSA-N
GCMS 37	Cyclohexane, heneicosyl-	2	C27H54	378.423	FXKJJAAVRNCTIT-UHFFFAOYSA-N
GCMS 38	Cyclohexane, docosyl-	2	C28H56	392.438	UCGNTQHMZUJDJR-UHFFFAOYSA-N
GCMS 39	Cyclohexane, tricosyl-	2	C29H58	406.454	LUTRXSGNOWYTNZ-UHFFFAOYSA-N
GCMS 40	Cyclohexane, tetracosyl-	2	C30H60	420.469	WMFMOFURZNHHDD-UHFFFAOYSA-N
GCMS 41	Cyclohexane, pentacosyl-	2	C31H62	434.485	JZIWECMAEHNDRL-UHFFFAOYSA-N
GCMS 42	Cyclohexane, hexacosyl-	2	C32H64	448.501	IAAZRRNEHQJEJS-UHFFFAOYSA-N
GCMS 43	Cyclohexane, heptacosyl-	2	C33H66	462.517	OJQBAJIDUKKNJG-UHFFFAOYSA-N
GCMS 44	1-Hexene, 4,5-dimethyl-	2	C8H16	112.125	UFWIBUBEFUNVNI-UHFFFAOYSA-N
GCMS 45	Heptane, 3,4,5-trimethyl-	3	C10H22	142.172	LJIIBBYARMPSMT-UHFFFAOYSA-N
GCMS 46	Octane, 3,4-dimethyl-	3	C10H22	142.172	QQCWGAMGBCGAQJ-UHFFFAOYSA-N
GCMS 47	3-Dodecene	2	C12H24	168.188	WLTSXAIICPDFKI-FNORWQNLSA-N
GCMS 48	1-Tetradecene	2	C14H28	196.219	HFDVRLIODXPAHB-UHFFFAOYSA-N
GCMS 49	Tetradecane, 2,6,10-trimethyl-	3	C17H36	240.282	IMTCMWSWXFQQDL-UHFFFAOYSA-N
GCMS 50	5-Eicosene, (E)-	2	C20H40	280.313	QRJSGJWTKHSNMK-PKNBQFBNSA-N
GCMS 51	Phytane	2	C20H42	282.329	GGYKPYDKXLHNTI-UHFFFAOYSA-N
GCMS 52	Squalene	1	C30H50	410.391	YYGNTYWPHWGJRM-AAJYLUCBSA-N
GCMS 53	Benzene	2	C6H6	78.047	UHOVQNZJYSORNB-UHFFFAOYSA-N
GCMS 54	Toluene	3	C7H8	92.0626	YXFVVABEGXRONW-UHFFFAOYSA-N
GCMS 55	Benzene, (bromomethyl)-	2	C7H7Br	169.973	AGEZXYOZHKGVCM-UHFFFAOYSA-N
GCMS 56	Ethylbenzene	2	C8H10	106.078	YNQLUTRBYVCPMQ-UHFFFAOYSA-N
GCMS 57	o-Xylene	2	C8H10	106.078	CTQNGGLPUBDAKN-UHFFFAOYSA-N
GCMS 58	p-Xylene	2	C8H10	106.078	URLKBWYHVLBVBO-UHFFFAOYSA-N
GCMS 59	Styrene	2	C8H8	104.063	PPBRXRYQALVLMV-UHFFFAOYSA-N
GCMS 60	a-Methylstyrene	3	C9H10	118.078	XYLMUPLGERFSHI-UHFFFAOYSA-N
GCMS 61	β-Methylstyrene	3	C9H10	118.078	QROGIFZRVHSFLM-QHHAFSJGSA-N
GCMS 62	Benzene, 1,2,3-trimethyl-	2	C9H12	120.094	FYGHSUNMUKGBRK-UHFFFAOYSA-N
GCMS 63	Benzene, (1-methylenepropyl)-	2	C10H12	132.094	SQHOHKQMTHROSF-UHFFFAOYSA-N
GCMS 64	Benzene, pentyl-	2	C11H16	148.125	PWATWSYOIIXYMA-UHFFFAOYSA-N
GCMS 65	Benzene, 3-cyclohexen-1-yl-	2	C12H14	158.11	XWCWNUSFQVJNDI-UHFFFAOYSA-N
GCMS 66	Benzene, (1-propyloctyl)-	2	C17H28	232.219	NSQAXMRLBNXEHK-UHFFFAOYSA-N
GCMS 67	Benzene, (1-butyloctyl)-	2	C18H30	246.235	NPAWGLOPXKCTCV-UHFFFAOYSA-N
GCMS 68	Benzene, (1-methyldodecyl)-	3	C19H32	260.25	FCXPVFLEDIQLLO-UHFFFAOYSA-N
GCMS 69	2-Methylnaphthalene	2	C11H10	142.078	QIMMUPPBPVKWKM-UHFFFAOYSA-N
GCMS 70	Benzene, 2,4-diisocyanato-1-methyl-	2	C9H6N2O2	174.043	DVKJHBMWWAPEIU-UHFFFAOYSA-N
GCMS 71	Benzene, 1,1'-(1,3-propanediyl)bis-	2	C15H16	196.125	VEAFKIYNHVBNIP-UHFFFAOYSA-N
GCMS 72	Indene	2	C9H8	116.063	YBYIRNPNPLQARY-UHFFFAOYSA-N
GCMS 73	Indane	2	C9H10	118.078	PQNFLJBBNBOBRQ-UHFFFAOYSA-N
GCMS 74	Naphthalene	1	C10H8	128.063	UFWIBTONFRDIAS-UHFFFAOYSA-N
GCMS 75	Biphenyl	1	C12H10	154.078	ZUOUZKKEUPVFJK-UHFFFAOYSA-N
GCMS 76	Fluorene	1	C13H10	166.078	NIHNNTQXNPWCJQ-UHFFFAOYSA-N
GCMS 77	Phenanthrene	1	C14H10	178.078	YNPNZTXNASCQKK-UHFFFAOYSA-N
GCMS 78	Anthracene	1	C14H10	178.078	MWPLVEDNUUSJAV-UHFFFAOYSA-N
GCMS 79	Phenanthrene, 3-methyl-	2	C15H12	192.094	GKYWZUBZZBHZKU-UHFFFAOYSA-N
GCMS 80	Phenanthrene, 2-methyl-	2	C15H12	192.094	KANLOADZXMMCQA-UHFFFAOYSA-N
GCMS 81	Phenanthrene, 4-methyl-	2	C15H12	192.094	LOCGAKKLRVLQAM-UHFFFAOYSA-N
GCMS 82	Phenanthrene, 9-methyl-	2	C15H12	192.094	DALBHIYZSZZWBS-UHFFFAOYSA-N
GCMS 83	Phenanthrene, 1-methyl-	2	C15H12	192.094	DOWJXOHBNXRUOD-UHFFFAOYSA-N
GCMS 84	Phenanthrene, dimethyl (1,3-, 2,10-, 3,9-, and 3,10-)	2	C16H14	206.11	UJUUQKOWULNFNG-UHFFFAOYSA-N
GCMS 85	Phenanthrene, 1,7-dimethyl-	2	C16H14	206.11	NZCMUISOTIPJAM-UHFFFAOYSA-N
GCMS 86	Phenanthrene, 2,5-dimethyl-	3	C16H14	206.11	ANBPQRLLOPVKIG-UHFFFAOYSA-N
GCMS 87	Phenanthrene, 3,6-dimethyl-	3	C16H14	206.11	OMIBPZBOAJFEJS-UHFFFAOYSA-N
GCMS 88	1,3-Diisopropylnaphthalene	2	C16H20	212.156	JDBFIFNXALGSOF-UHFFFAOYSA-N
GCMS 89	1,7-Diisopropylnaphthalene	2	C16H20	212.156	XNSUVOOWWSAQMZ-UHFFFAOYSA-N
GCMS 90	2,7-Diisopropylnaphthalene	2	C16H20	212.156	YGDMAJYAQCDTNG-UHFFFAOYSA-N
GCMS 91	1,4-Diisopropylnaphthalene	2	C16H20	212.156	BDJUQNIAPKYGNU-UHFFFAOYSA-N
GCMS 92	1,6-Diisopropylnaphthalene	2	C16H20	212.156	GQHUSRBBMNYHIF-UHFFFAOYSA-N
GCMS 93	1,5-Diisopropylnaphthalene	2	C16H20	212.156	GFZWCYSEPXDDRI-UHFFFAOYSA-N
GCMS 94	2,6-Diisopropylnaphthalene	2	C16H20	212.156	GWLLTEXUIOFAFE-UHFFFAOYSA-N
GCMS 95	Fluoranthene	1	C16H10	202.078	GVEPBJHOBDJJJI-UHFFFAOYSA-N
GCMS 96	Pyrene	1	C16H10	202.078	BBEAQIROQSPTKN-UHFFFAOYSA-N
GCMS 97	Benzo(a)fluorene	1	C17H12	216.094	HKMTVMBEALTRRR-UHFFFAOYSA-N
GCMS 98	Benzo(b)fluorene	1	C17H12	216.094	HAPOJKSPCGLOOD-UHFFFAOYSA-N
GCMS 99	Acenaphthylene	1	C12H8	152.063	HXGDTGSAIMULJN-UHFFFAOYSA-N
GCMS 100	Benzo(a)anthracene	1	C18H12	228.094	DXBHBZVCASKNBY-UHFFFAOYSA-N
GCMS 101	Triphenylene	1	C18H12	228.094	SLGBZMMZGDRARJ-UHFFFAOYSA-N
GCMS 102	Chrysene	1	C18H12	228.094	WDECIBYCCFPHNR-UHFFFAOYSA-N
GCMS 103	Benzo(b)fluoranthene	1	C20H12	252.094	FTOVXSOBNPWTSH-UHFFFAOYSA-N
GCMS 104	Benzo(k)fluoranthene	1	C20H12	252.094	HAXBIWFMXWRORI-UHFFFAOYSA-N
GCMS 105	Benzo(j)fluoranthene	1	C20H12	252.094	KHNYNFUTFKJLDD-UHFFFAOYSA-N
GCMS 106	Benzo(e)pyrene	1	C20H12	252.094	TXVHTIQJNYSSKO-UHFFFAOYSA-N
GCMS 107	Benzo(a)pyrene	1	C20H12	252.094	FMMWHPNWAFZXNH-UHFFFAOYSA-N
GCMS 108	Perylene	1	C20H12	252.094	CSHWQDPOILHKBI-UHFFFAOYSA-N
GCMS 109	Indeno(1,2,3-c,d)pyrene	1	C22H12	276.094	SXQBHARYMNFBPS-UHFFFAOYSA-N
GCMS 110	Dibenzo(a,h)Anthracene	1	C22H14	278.11	LHRCREOYAASXPZ-UHFFFAOYSA-N
GCMS 111	Benzo(g,h,i)perylene	1	C22H12	276.094	GYFAGKUZYNFMBN-UHFFFAOYSA-N
GCMS 112	Benzo(b)chrysene	1	C22H14	278.11	YYGRIGYJXSQDQB-UHFFFAOYSA-N
GCMS 113	Anthanthrene	1	C22H12	276.094	YFIJJNAKSZUOLT-UHFFFAOYSA-N
GCMS 114	1H-Indole-2,3-dione	2	C8H5NO2	147.032	JXDYKVIHCLTXOP-UHFFFAOYSA-N
GCMS 115	1-Acenaphthnone	1	C12H8O	168.058	JBXIOAKUBCTDES-UHFFFAOYSA-N
GCMS 116	Dibenzothiophene	1	C12H8S	184.035	IYYZUPMFVPLQIF-UHFFFAOYSA-N
GCMS 117	2-Nitrobiphenyl	1	C12H9NO2	199.063	YOJKKXRJMXIKSR-UHFFFAOYSA-N
GCMS 118	9-Fluorenone	1	C13H8O	180.058	YLQWCDOCJODRMT-UHFFFAOYSA-N
GCMS 119	XANTHONE	1	C13H8O2	196.052	JNELGWHKGNBSMD-UHFFFAOYSA-N
GCMS 120	Dibenzothiophene, 4-methyl-	2	C13H10S	198.05	NICUQYHIOMMFGV-UHFFFAOYSA-N
GCMS 121	Dibenzothiophene, 3-methyl-	2	C13H10S	198.05	URUCEYZTJIJMLX-UHFFFAOYSA-N
GCMS 122	9,10-ANTHRAQUINONE	1	C14H8O2	208.052	RZVHIXYEVGDQDX-UHFFFAOYSA-N
GCMS 123	4,4'-BIPHENYLDICARBOXALDEHYDE	1	C14H10O2	210.068	FEHLIYXNTWAEBQ-UHFFFAOYSA-N
GCMS 124	9,10-Anthracenedione, 1,4-diamino-	4	C14H10N2O2	238.074	FBMQNRKSAWNXBT-UHFFFAOYSA-N
GCMS 125	2-Methylanthraquinone	1	C15H10O2	222.068	NJWGQARXZDRHCD-UHFFFAOYSA-N
GCMS 126	9-Phenanthrenecarboxaldehyde	1	C15H10O	206.073	QECIGCMPORCORE-UHFFFAOYSA-N
GCMS 127	Naphthalene, 1,6-dimethyl-4-(1-methylethyl)-	3	C15H18	198.141	VMOJIHDTVZTGDO-UHFFFAOYSA-N
GCMS 128	Benzo[a]Fluorenone	1	C17H10O	230.073	RNICURKFVSAHLQ-UHFFFAOYSA-N
GCMS 129	Benzo[b]Fluorenone	1	C17H10O	230.073	AGCQBGSDLGORJV-UHFFFAOYSA-N
GCMS 130	BENZANTHRONE	1	C17H10O	230.073	HUKPVYBUJRAUAG-UHFFFAOYSA-N
GCMS 131	1-Pyrenecarboxaldehyde	1	C17H10O	230.073	RCYFOPUXRMOLQM-UHFFFAOYSA-N
GCMS 132	Benz[a]Anthracene-7,12-Dione	1	C18H10O2	258.068	LHMRXAIRPKSGDE-UHFFFAOYSA-N
GCMS 133	1H-Indene, 2,3-dihydro-1,1,3-trimethyl-3-phenyl-	2	C18H20	236.156	ICLPNZMYHDVKKI-UHFFFAOYSA-N
GCMS 134	1H-Indene, 1-hexadecyl-2,3-dihydro-	2	C25H42	342.329	QMGOXEWNQKNUQO-UHFFFAOYSA-N
GCMS 135	Phthalic anhydride	1	C8H4O3	148.016	LGRFSURHDFAFJT-UHFFFAOYSA-N
GCMS 136	Phthalimide	2	C8H5NO2	147.032	XKJCHHZQLQNZHY-UHFFFAOYSA-N
GCMS 137	2-ethyl-1-hexanol	1	C8H18O	130.136	YIWUKEYIRIRTPP-UHFFFAOYSA-N
GCMS 138	Phthalic acid, monoethyl ester	2	C10H10O4	194.058	YWWHKOHZGJFMIE-UHFFFAOYSA-N
GCMS 139	1,2-Benzenedicarboxylic acid, mono(2-ethylhexyl) ester	2	C16H22O4	278.152	DJDSLBVSSOQSLW-UHFFFAOYSA-N
GCMS 140	Dimethylphthalate - DMP	1	C10H10O4	194.058	NIQCNGHVCWTJSM-UHFFFAOYSA-N
GCMS 141	Diethyl Phthalate - DEP	1	C12H14O4	222.089	FLKPEMZONWLCSK-UHFFFAOYSA-N
GCMS 142	Di-isobutyl phthalate - DiBP	1	C16H22O4	278.152	MGWAVDBGNNKXQV-UHFFFAOYSA-N
GCMS 143	Di-n-butyl phthalate - DnBP	1	C16H22O4	278.152	DOIRQSBPFJWKBE-UHFFFAOYSA-N
GCMS 144	Benzyl butyl phthalate -BzBP	1	C19H20O4	312.136	IRIAEXORFWYRCZ-UHFFFAOYSA-N
GCMS 145	Dihexyl phthalate	2	C20H30O4	334.214	KCXZNSGUUQJJTR-UHFFFAOYSA-N
GCMS 146	Dicyclohexyl phthalate	2	C20H26O4	330.183	VOWAEIGWURALJQ-UHFFFAOYSA-N
GCMS 147	Diheptyl phthalate	2	C22H34O4	362.246	JQCXWCOOWVGKMT-UHFFFAOYSA-N
GCMS 148	Hexyl nonyl phthalte	2	C23H36O4	376.261	JOKDLBAVBHGFGT-UHFFFAOYSA-N
GCMS 149	Di-n-octyl phthalate - DOP	1	C24H38O4	390.277	MQIUGAXCHLFZKX-UHFFFAOYSA-N
GCMS 150	Bis(2-Ethylhexyl)phthalate - DEHP	1	C24H38O4	390.277	BJQHLKABXJIVAM-UHFFFAOYSA-N
GCMS 151	Di-iso-nonyl phthalate - DINP (min 20 isomers)	3	C26H42O4	418.308	HBGGXOJOCNVPFY-UHFFFAOYSA-N
GCMS 152	Didecyl phthalate (min 7 isomers)	3	C28H46O4	446.34	PGIBJVOPLXHHGS-UHFFFAOYSA-N
GCMS 153	Didodecyl phthalate	3	C32H54O4	502.402	PUFGCEQWYLJYNJ-UHFFFAOYSA-N
GCMS 154	Ethyl citrate	2	C12H20O7	276.121	DOOTYTYQINUNNV-UHFFFAOYSA-N
GCMS 155	n-Hexyl salicylate	2	C13H18O3	222.126	DUKPKQFHJQGTGU-UHFFFAOYSA-N
GCMS 156	Benzyl Benzoate	2	C14H12O2	212.084	SESFRYSPDFLNCH-UHFFFAOYSA-N
GCMS 157	Benzyl salicylate	2	C14H12O3	228.079	ZCTQGTTXIYCGGC-UHFFFAOYSA-N
GCMS 158	Hexanedioic acid, mono(2-ethylhexyl)ester	2	C14H26O4	258.183	MBGYSHXGENGTBP-UHFFFAOYSA-N
GCMS 159	2-Ethylhexyl benzoate	2	C15H22O2	234.162	UADWUILHKRXHMM-UHFFFAOYSA-N
GCMS 160	1,4-Benzenedicarboxylic acid, bis(2-methylpropyl) ester	2	C16H22O4	278.152	LQKWPGAPADIOSS-UHFFFAOYSA-N
GCMS 161	2,2,4-Trimethyl-1,3-pentanediol diisobutyrate (TXIB)	2	C16H30O4	286.214	OMVSWZDEEGIJJI-UHFFFAOYSA-N
GCMS 162	Butyl citrate	2	C18H32O7	360.215	ZFOZVQLOBQUTQQ-UHFFFAOYSA-N
GCMS 163	Tributyl acetylcitrate	1	C20H34O8	402.225	QZCLKYGREBVARF-UHFFFAOYSA-N
GCMS 164	2-Butenedioic acid (E)-, bis(2-ethylhexyl) ester (dioctyl furmate)	2	C20H36O4	340.261	ROPXFXOUUANXRR-BUHFOSPRSA-N
GCMS 165	Di-2-ethylhexyl adipate	2	C22H42O4	370.308	SAOKZLXYCUGLFA-UHFFFAOYSA-N
GCMS 166	Glyceryl tribenzoate	3	C24H20O6	404.126	HIZCTWCPHWUPFU-UHFFFAOYSA-N
GCMS 167	Bis(2-ethylhexyl) terephthalate	1	C24H38O4	390.277	RWPICVVBGZBXNA-UHFFFAOYSA-N
GCMS 168	Tri(2-Ethylhexyl) trimellitate	2	C33H54O6	546.392	KRADHMIOFJQKEZ-UHFFFAOYSA-N
GCMS 169	Phenol, 2-(1,1-dimethylethyl)-	2	C10H14O	150.105	WJQOZHYUIDYNHM-UHFFFAOYSA-N
GCMS 170	2,6-Di-tert-butylquinone	2	C14H20O2	220.146	RDQSIADLBQFVMY-UHFFFAOYSA-N
GCMS 171	Phenol, 2,4-bis(1,1-dimethylethyl)-	2	C14H22O	206.167	ICKWICRCANNIBI-UHFFFAOYSA-N
GCMS 172	Phenol, 4-(1,1,3,3-tetramethylbutyl)-	1	C14H22O	206.167	ISAVYTVYFVQUDY-UHFFFAOYSA-N
GCMS 173	1,4-Benzenediol, 2,6-bis(1,1-dimethylethyl)-	2	C14H22O2	222.162	JFGVTUJBHHZRAB-UHFFFAOYSA-N
GCMS 174	Butylated Hydroxytoluene - BHT	2	C15H24O	220.183	NLZUEZXRPGMBCV-UHFFFAOYSA-N
GCMS 175	BHT isomer (2,4-Di-tert-butyl-5-methylphenol?)	3	C15H24O	220.183	WYSSJDOPILWQDC-UHFFFAOYSA-N
GCMS 176	7,9-Di-tert-butyl-1-oxaspiro (4,5)deca-6,9-diene-2,8-dione	2	C17H24O3	276.173	ZTMZUYHXZPUDRF-UHFFFAOYSA-N
GCMS 177	2,6-Bis(1,1-dimethylethyl)-4-(1-oxopropyl)phenol	2	C17H26O2	262.193	JGJQYHBWTHQSPR-UHFFFAOYSA-N
GCMS 178	2,6-Di-tert-butyl-4-sec-butylphenol	3	C18H30O	262.23	BFZOTKYPSZSDEV-UHFFFAOYSA-N
GCMS 179	4,4'-Di-tert-butyl-diphenylamine	3	C20H27N	281.214	OPEKHRGERHDLRK-UHFFFAOYSA-N
GCMS 180	Benzophenone	1	C13H10O	182.073	RWCCWEUUXYIKHB-UHFFFAOYSA-N
GCMS 181	Oxybenzone	2	C14H12O3	228.079	DXGLGDHPHMLXJC-UHFFFAOYSA-N
GCMS 182	2-Ethylhexyl salicylate (Octyl salicylate)	2	C15H22O3	250.157	FMRHJJZUHUTGKE-UHFFFAOYSA-N
GCMS 183	Homosalate	3	C16H22O3	262.157	WSSJONWNBBTCMG-UHFFFAOYSA-N
GCMS 184	Octinoxate (2-Ethylhexyl trans-4-methoxycinnamate)	2	C18H26O3	290.188	YBGZDTIWKVFICR-JLHYYAGUSA-N
GCMS 185	Butyl methoxydibenzoylmethane (Avobenzon)	3	C20H22O3	310.157	TYYHDKOVFSVWON-UHFFFAOYSA-N
GCMS 186	Octinoxate(2-Ethylhexyl cis-4-methoxycinnamate)	2	C18H26O3	290.188	YBGZDTIWKVFICR-RAXLEYEMSA-N
GCMS 187	Octabenzone	2	C21H26O3	326.188	QUAMTGJKVDWJEQ-UHFFFAOYSA-N
GCMS 188	Octocrylene	2	C24H27NO2	361.204	FMJSMJQBSVNSBF-UHFFFAOYSA-N
GCMS 189	Benzothiazole	2	C7H5NS	135.014	IOJUPLGTWVMSFF-UHFFFAOYSA-N
GCMS 190	2(3H)-Benzothiazolone	2	C7H5NOS	151.009	YEDUAINPPJYDJZ-UHFFFAOYSA-N
GCMS 191	Diphenyl sulfide	2	C12H10S	186.05	LTYMSROWYAPPGB-UHFFFAOYSA-N
GCMS 192	Indigo	2	C16H10N2O2	262.074	COHYTHOBJLSHDF-BUHFOSPRSA-N
GCMS 193	Tri(2-chloroethyl) phosphate - TCEP	1	C6H12Cl3O4P	283.954	HQUQLFOMPYWACS-UHFFFAOYSA-N
GCMS 194	Triethyl phosphate	2	C6H15O4P	182.071	DQWPFSLDHJDLRL-UHFFFAOYSA-N
GCMS 195	Tris(1,3-dichloroisopropyl)phosphate - TDCPP	1	C9H15Cl6O4P	427.884	ASLWPAWFJZFCKF-UHFFFAOYSA-N
GCMS 196	Tris(2,3-dichloropropyl) phosphate	1	C9H15Cl6O4P	427.884	JZZBTMVTLBHJHL-UHFFFAOYSA-N
GCMS 197	Tributyl phosphate - TBP	1	C12H27O4P	266.165	STCOOQWBFONSKY-UHFFFAOYSA-N
GCMS 198	Tris(1-chloro-2-propyl)phosphate - TCPP-1	1	C9H18Cl3O4P	326.001	KVMPUXDNESXNOH-UHFFFAOYSA-N
GCMS 199	Bis(1-chloro-2-propyl)(2-chloropropyl)phosphate - TCPP-2	2	C9H18Cl3O4P	326.001	NISNGFDWZYZNPT-UHFFFAOYSA-N
GCMS 200	Triphenyl phosphate - TPP	1	C18H15O4P	326.071	XZZNDPSIHUTMOC-UHFFFAOYSA-N
GCMS 201	Ethanol, 2-butoxy-, phosphate (3:1) - TBEOP	1	C18H39O7P	398.243	WTLBZVNBAKMVDP-UHFFFAOYSA-N
GCMS 202	p-Cresyl diphenylphosphate	2	C19H17O4P	340.086	OJUZRFGUKHQNJX-UHFFFAOYSA-N
GCMS 203	Cresyl diphenylphosphate	3	C19H17O4P	340.086	XMNDMAQKWSQVOV-UHFFFAOYSA-N
GCMS 204	2-Ethylhexyl diphenyl phosphate - EHDPP	1	C20H27O4P	362.165	CGSLYBDCEGBZCG-UHFFFAOYSA-N
GCMS 205	Propylated triphenyl phosphate	2	C21H21O4P	368.118	JJXNVYMIYBNZQX-UHFFFAOYSA-N
GCMS 206	Tricresyl phosphate - TCP	1	C21H21O4P	368.118	HDDNYFLPWFSBLN-XYPWUTKMSA-O
GCMS 207	Phosphoric acid, isodecyl diphenyl ester	2	C22H31O4P	390.196	RYUJRXVZSJCHDZ-UHFFFAOYSA-N
GCMS 208	Tris(2-ethylhexyl) phosphate - TEHP	2	C24H51O4P	434.353	GTVWRXDRKAHEAD-UHFFFAOYSA-N
GCMS 209	Phenyl dicresyl phosphate	2	C20H19O4P	354.102	NVMHZSCMWYZDCC-UHFFFAOYSA-N
GCMS 210	tris (4-butyl-phenyl) phosphate	1	C30H39O4P	494.259	JQMQIRDMGUZAOM-UHFFFAOYSA-N
GCMS 211	Tris(2,4-di-tert-butylphenyl) phosphate	3	C42H63O4P	662.446	AZSKHRTUXHLAHS-UHFFFAOYSA-N
GCMS 212	4,4'-Dibromodiphenyl ether (BDE-15)	1	C12H8Br2O	325.894	YAWIAFUBXXPJMQ-UHFFFAOYSA-N
GCMS 213	2,2',4-Tribromodiphenyl ether (BDE-17)	1	C12H7Br3O	403.805	VYBFILXLBMWOLI-UHFFFAOYSA-N
GCMS 214	2,4,4'-Tribromodiphenyl ether (BDE-28)	1	C12H7Br3O	403.805	UPNBETHEXPIWQX-UHFFFAOYSA-N
GCMS 215	2,2',4,4'-Tetrabromodiphenyl ether (BDE-47)	1	C12H6Br4O	481.715	XYBSIYMGXVUVGY-UHFFFAOYSA-N
GCMS 216	2,2',4,5'-Tetrabromodiphenyl ether (BDE-49)	1	C12H6Br4O	481.715	QWVDUBDYUPHNHY-UHFFFAOYSA-N
GCMS 217	2,3',4,4'-Tetrabromodiphenyl ether (BDE-66)	1	C12H6Br4O	481.715	DHUMTYRHKMCVAG-UHFFFAOYSA-N
GCMS 218	2,3',4',6-Tetrabromodiphenyl ether (BDE-71)	2	C12H6Br4O	481.715	COPAGYRSCJVION-UHFFFAOYSA-N
GCMS 219	2,2',3,4,4'-Pentabromodiphenyl ether (BDE-85)	1	C12H5Br5O	559.626	DMLQSUZPTTUUDP-UHFFFAOYSA-N
GCMS 220	2,2',4,4',5-Pentabromodiphenyl ether (BDE-99)	1	C12H5Br5O	559.626	WHPVYXDFIXRKLN-UHFFFAOYSA-N
GCMS 221	2,2',4,4',6-Pentabromodiphenyl ether (BDE-100)	1	C12H5Br5O	559.626	NSKIRYMHNFTRLR-UHFFFAOYSA-N
GCMS 222	2,3',4,4',6-Pentabromodiphenyl ether (BDE-119)	1	C12H5Br5O	559.626	KXEOYBYEJCRPGB-UHFFFAOYSA-N
GCMS 223	2,2',3,4,4',5'-Hexabromodiphenyl ether (BDE-138)	1	C12H4Br6O	637.536	IZFQCEZFGCMHOM-UHFFFAOYSA-N
GCMS 224	2,2',4,4',5,5'-Hexabromodiphenyl ether (BDE-153)	1	C12H4Br6O	637.536	RZXIRSKYBISPGF-UHFFFAOYSA-N
GCMS 225	2,2',4,4',5,6'-Hexabromodiphenyl ether (BDE-154)	1	C12H4Br6O	637.536	VHNPZYZQKWIWOD-UHFFFAOYSA-N
GCMS 226	2,2',3,4,4',5',6-Heptabromodiphenyl ether (BDE-183)	1	C12H3Br7O	715.447	ILPSCQCLBHQUEM-UHFFFAOYSA-N
GCMS 227	2,2',3,3',4,4',5,6-Octabromodiphenyl ether (BDE-196)	1	C12H2Br8O	793.357	GPQLSLKPHQEEOP-UHFFFAOYSA-N
GCMS 228	2,2',3,3',4,4',6,6'-Octabromodiphenyl ether (BDE-197)	1	C12H2Br8O	793.357	AAFUUKPTSPVXJH-UHFFFAOYSA-N
GCMS 229	2,2',3,3',4,4',5,5',6-Nonabromodiphenyl ether (BDE-206)	1	C12HBr9O	871.268	CYRHBNRLQMLULE-UHFFFAOYSA-N
GCMS 230	2,2',3,3',4,4',5,6,6'-Nonabromodiphenyl ether (BDE-207)	1	C12HBr9O	871.268	IEEVDIAVLGLVOW-UHFFFAOYSA-N
GCMS 231	Decabromodiphenyl ether (BDE-209)	1	C12Br10O	949.178	WHHGLZMJPXIBIX-UHFFFAOYSA-N
GCMS 232	2,4,6-Tribromophenol	2	C6H3Br3O	327.773	BSWWXRFVMJHFBN-UHFFFAOYSA-N
GCMS 233	Pentabromotoluene (PBT)	1	C7H3Br5	481.615	OZHJEQVYCBTHJT-UHFFFAOYSA-N
GCMS 234	α-Tetrabromoethylcyclohexane (a-DBE-DBCH)	1	C8H12Br4	423.767	PQRRSJBLKOPVJV-UHFFFAOYSA-N
GCMS 235	Allyl 2,4,6-tribromophenyl ether (TBP-AE)	1	C9H7Br3O	367.805	RZLLIOPGUFOWOD-UHFFFAOYSA-N
GCMS 236	HBCD	1	C12H18Br6	635.651	DEIGXXQKDWULML-UHFFFAOYSA-N
GCMS 237	Decabromodiphenyl ethane (DBDPE)	1	C14H4Br10	961.215	BZQKBFHEWDPQHD-UHFFFAOYSA-N
GCMS 238	1,2-Bis(2,4,6-tribromophenoxy) ethane (BTBPE)	1	C14H8Br6O2	681.562	YATIGPZCMOYEGE-UHFFFAOYSA-N
GCMS 239	Dibromobisphenol-A (3,3'-Dibromobisphenol A)	3	C15H14Br2O2	383.936	CKNCVRMXCLUOJI-UHFFFAOYSA-N
GCMS 240	Tribromobisphenol-A (3,3',5-Tribromobisphenol A)	3	C15H13Br3O2	461.847	WYBOEVJIVYIEJL-UHFFFAOYSA-N
GCMS 241	Tetrabromobisphenol-A isomer (2,3',5,5'-Tetrabromobisphenol A?)	3	C15H12Br4O2	539.757	RMIFGHBEAYFCGB-UHFFFAOYSA-N
GCMS 242	TBBP-A	2	C15H12Br4O2	539.757	VEORPZCZECFIRK-UHFFFAOYSA-N
GCMS 243	2-Ethylhexyl-2,3,4,5-tetrabromobenzoate (EH-TBB)	1	C15H18Br4O2	545.804	HVDXCGSGEQKWGB-UHFFFAOYSA-N
GCMS 244	Bis(2-ethyl-1-hexyl)tetrabromophthalate (BEH-TEBP)	1	C24H34Br4O4	701.919	UUEDINPOVKWVAZ-UHFFFAOYSA-N
GCMS 245	syn-Dechlorane Plus (syn-DDC-CO)	1	C18H12Cl12	647.72	UGQQAJOWXNCOPY-MXYLTYEXSA-N
GCMS 246	anti-Dechlorane Plus (anti-DDC-CO)	1	C18H12Cl12	647.72	UGQQAJOWXNCOPY-MZZULMBRSA-N
GCMS 247	1,1'-Biphenyl, 4-chloro-	2	C12H9Cl	188.039	FPWNLURCHDRMHC-UHFFFAOYSA-N
GCMS 248	PCB-105	1	C12H5Cl5	323.883	WIDHRBRBACOVOY-UHFFFAOYSA-N
GCMS 249	PCB-118	1	C12H5Cl5	323.883	IUTPYMGCWINGEY-UHFFFAOYSA-N
GCMS 250	PCB-138	1	C12H4Cl6	357.844	HDDNYFLPWFSBLN-XYPWUTKMSA-O
GCMS 251	PCB-153	1	C12H4Cl6	357.844	MVWHGTYKUMDIHL-UHFFFAOYSA-N
GCMS 252	PCB-167	1	C12H4Cl6	357.844	HDDNYFLPWFSBLN-XYPWUTKMSA-O
GCMS 253	PCB-156	1	C12H4Cl6	357.844	HDDNYFLPWFSBLN-XYPWUTKMSA-O
GCMS 254	PCB-157	1	C12H4Cl6	357.844	HDDNYFLPWFSBLN-XYPWUTKMSA-O
GCMS 255	PCB-170	1	C12H3Cl7	391.805	HDDNYFLPWFSBLN-XYPWUTKMSA-O
GCMS 256	PCB-180	1	C12H3Cl7	391.805	WBHQEUPUMONIKF-UHFFFAOYSA-N
GCMS 257	Aldicarb H	3	C7H14N2O2S	190.078	QGLZXHRNAYXIBU-WEVVVXLNSA-N
GCMS 258	Chlorothalonil	3	C8Cl4N2	263.882	CRQQGFGUEAVUIL-UHFFFAOYSA-N
GCMS 259	Metribuzin	3	C8H14N4OS	214.089	FOXFZRUHNHCZPX-UHFFFAOYSA-N
GCMS 260	Chlorpyrifos	1	C9H11Cl3NO3PS	348.926	SBPBAQFWLVIOKP-UHFFFAOYSA-N
GCMS 261	Triacetin	2	C9H14O6	218.079	URAYPUMNDPQOKB-UHFFFAOYSA-N
GCMS 262	Chlordane	3	C10H6Cl8	405.798	BIWJNBZANLAXMG-INPISNSXSA-N
GCMS 263	Nonachlor	3	C10H5Cl9	439.759	OCHOKXCPKDPNQU-UHFFFAOYSA-N
GCMS 264	Propylparaben	1	C10H12O3	180.079	QELSKZZBTMNZEB-UHFFFAOYSA-N
GCMS 265	Prothiofos	3	C11H15Cl2O2PS2	343.963	FITIWKDOCAUBQD-UHFFFAOYSA-N
GCMS 266	Diethyltoluamide (DEET)	1	C12H17NO	191.131	MMOXZBCLCQITDF-UHFFFAOYSA-N
GCMS 267	Triclosan	3	C12H7Cl3O2	287.951	XEFQLINVKFYRCS-UHFFFAOYSA-N
GCMS 268	Fenticlor	3	C12H8Cl2O2S	285.962	ANUSOIHIIPAHJV-UHFFFAOYSA-N
GCMS 269	Chlozolinate	3	C13H11Cl2NO5	331.001	IGUYEXXAGBDLLX-UHFFFAOYSA-N
GCMS 270	p,p'-DDE	2	C14H8Cl4	315.938	UCNVFOCBFJOQAL-UHFFFAOYSA-N
GCMS 271	p,p'-DDD	2	C14H10Cl4	317.954	AHJKRLASYNVKDZ-UHFFFAOYSA-N
GCMS 272	p,p'-DDT	2	C14H9Cl5	351.915	YVGGHNCTFXOJCH-UHFFFAOYSA-N
GCMS 273	Bumetrizole	3	C17H18ClN3O	315.114	OCWYEMOEOGEQAN-UHFFFAOYSA-N
GCMS 274	Butachlor	3	C17H26ClNO2	311.165	HKPHPIREJKHECO-UHFFFAOYSA-N
GCMS 275	Piperonyl butoxide	2	C19H30O5	338.209	FIPWRIJSWJWJAI-UHFFFAOYSA-N
GCMS 276	Permethrin cis	2	C21H20Cl2O3	390.079	RLLPVAHGXHCWKJ-PKOBYXMFSA-N
GCMS 277	Permethrin trans	2	C21H20Cl2O3	390.079	RLLPVAHGXHCWKJ-HKUYNNGSSA-N
GCMS 278	Cypermethrin	3	C22H19Cl2NO3	415.074	KAATUXNTWXVJKI-UHFFFAOYSA-N
GCMS 279	Cypermethrin (isomer)	3	C22H19Cl2NO3	415.074	KAATUXNTWXVJKI-UHFFFAOYSA-N
GCMS 280	lambda.-Cyhalothrin, Epimer I	1	C23H19ClF3NO3	449.101	ZXQYGBMAQZUVMI-UNOMPAQXSA-N
GCMS 281	lambda.-Cyhalothrin, Epimer II	1	C23H19ClF3NO3	449.101	ZXQYGBMAQZUVMI-UNOMPAQXSA-N
GCMS 282	4-Chloro-3-methylphenol	1	C7H7ClO	142.018	CFKMVGJGLGKFKI-UHFFFAOYSA-N
GCMS 283	2,6-Dichlorophenol	1	C6H4Cl2O	161.964	HOLHYSJJBXSLMV-UHFFFAOYSA-N
GCMS 284	3,4,5-Trichlorophenol	1	C6H3Cl3O	195.925	GBNHEBQXJVDXSW-UHFFFAOYSA-N
GCMS 285	2,4,6-Trichlorophenol (sum of 2,4,6 + 2,3,4)	1	C6H3Cl3O	195.925	LINPIYWFGCPVIE-UHFFFAOYSA-N
GCMS 286	Tetrachlorophenols (2,3,5,6-/2,3,4,5-/2,3,4,6-)	1	C6H2Cl4O	229.886	VGVRPFIJEJYOFN-UHFFFAOYSA-N
GCMS 287	Pentachlorophenol	1	C6HCl5O	263.847	IZUPBVBPLAPZRR-UHFFFAOYSA-N
GCMS 288	Paracetamol (Acetaminophen)	1	C8H9NO2	151.063	RZVAJINKPMORJF-UHFFFAOYSA-N
GCMS 289	Aspirin	3	C9H8O4	180.042	BSYNRYMUTXBXSQ-UHFFFAOYSA-N
GCMS 290	Caffeine	1	C8H10N4O2	194.08	RYYVLZVUVIJVGH-UHFFFAOYSA-N
GCMS 291	Acetaminophen acetate (Acetaminophen Impurity)	3	C10H11NO3	193.074	UJAOSPFULOFZRR-UHFFFAOYSA-N
GCMS 292	Cannabinol	1	C21H26O2	310.193	VBGLYOIFKLUMQG-UHFFFAOYSA-N
GCMS 293	Cannabidiol	3	C21H30O2	314.225	QHMBSVQNZZTUGM-ZWKOTPCHSA-N
GCMS 294	Cannabichromene (CBC)	2	C21H30O2	314.225	UVOLYTDXHDXWJU-UHFFFAOYSA-N
GCMS 295	Cannabicoumaronone	3	C21H28O3	328.204	CSSYBWPIBDITMG-UHFFFAOYSA-N
GCMS 296	Dronabinol (delta-9-THC, medical marijuana)	1	C21H30O2	314.225	CYQFCXCEBYINGO-IRXDYDNUSA-N
GCMS 297	Isopropyl Myristate	2	C17H34O2	270.256	AXISYYRBXTVTFY-UHFFFAOYSA-N
GCMS 298	Pentadecanoic acid, 14-methyl-, methyl ester	2	C17H34O2	270.256	WAKCWJNDXBPEBP-UHFFFAOYSA-N
GCMS 299	Palmitic acid vinyl ester	2	C18H34O2	282.256	UJRIYYLGNDXVTA-UHFFFAOYSA-N
GCMS 300	Benzoic acid, dodecyl ester	3	C19H30O2	290.225	DLAHAXOYRFRPFQ-UHFFFAOYSA-N
GCMS 301	9,12-Octadecadienoic acid, methyl ester (Methyl linoleate)	2	C19H34O2	294.256	WTTJVINHCBCLGX-ZDVGBALWSA-N
GCMS 302	2-Palmitoylglycerol	2	C19H38O4	330.277	BBNYCLAREVXOSG-UHFFFAOYSA-N
GCMS 303	Benzoic acid, tridecyl ester	2	C20H32O2	304.24	PHXPEXIJLNFIBR-UHFFFAOYSA-N
GCMS 304	Benzoic acid, tetradecyl ester	2	C21H34O2	318.256	YQOBYINWABKLFC-UHFFFAOYSA-N
GCMS 305	Benzoic acid, pentadecyl ester	2	C22H36O2	332.272	OBFVUHBJCUHVPI-UHFFFAOYSA-N
GCMS 306	Benzoic acid, hexadecyl ester	2	C23H38O2	346.287	RAMRROOXFMYSNA-UHFFFAOYSA-N
GCMS 307	Cetyl octanoate	2	C24H48O2	368.365	XJNUECKWDBNFJV-UHFFFAOYSA-N
GCMS 308	Dodecanoic acid, 1-(hydroxymethyl)-1,2-ethanediyl ester	2	C27H52O5	456.382	OQQOAWVKVDAJOI-UHFFFAOYSA-N
GCMS 309	Glycerol tricaprylate	2	C27H50O6	470.361	VLPFTAMPNXLGLX-UHFFFAOYSA-N
GCMS 310	Dodecanoic acid, octadecyl ester	3	C30H60O2	452.459	TZXYSEYEGNHPQI-UHFFFAOYSA-N
GCMS 311	(+)-à-Tocopherol acetate	2	C31H52O3	472.392	ZAKOWWREFLAJOT-UHFFFAOYSA-N
GCMS 312	Hexadecanoic acid hexadecyl ester	3	C32H64O2	480.491	PXDJXZJSCPSGGI-UHFFFAOYSA-N
GCMS 313	Cholesteryl benzoate	3	C34H50O2	490.381	UVZUFUGNHDDLRQ-LLHZKFLPSA-N
GCMS 314	9-Octadecenoic acid (Z)-, hexadecyl ester	3	C34H66O2	506.506	JYTMDBGMUIAIQH-ZPHPHTNESA-N
GCMS 315	Hexadecanoic acid, octadecyl ester	3	C34H68O2	508.522	BILPUZXRUDPOOF-UHFFFAOYSA-N
GCMS 316	9-Octadecenoic acid (Z)-, octadecyl ester	3	C36H70O2	534.538	WRPMUZXHQKAAIC-ZZEZOPTASA-N
GCMS 317	Octadecanoic acid, octadecyl ester	3	C36H72O2	536.553	NKBWPOSQERPBFI-UHFFFAOYSA-N
GCMS 318	Vanillin	2	C8H8O3	152.047	MWOOGOJBHIARFG-UHFFFAOYSA-N
GCMS 319	alfa-pinene	3	C10H16	136.125	GRWFGVWFFZKLTI-UHFFFAOYSA-N
GCMS 320	beta-pinene	2	C10H16	136.125	WTARULDDTDQWMU-UHFFFAOYSA-N
GCMS 321	Limonene	2	C10H16	136.125	XMGQYMWWDOXHJM-UHFFFAOYSA-N
GCMS 322	Methyl 3,6-dimethylresorcylate (Veramoss)	2	C10H12O4	196.074	UUQHKWMIDYRWHH-UHFFFAOYSA-N
GCMS 323	Carvacrol	2	C10H14O	150.105	RECUKUPTGUEGMW-UHFFFAOYSA-N
GCMS 324	Thymol	2	C10H14O	150.105	MGSRCZKZVOBKFT-UHFFFAOYSA-N
GCMS 325	Citral	2	C10H16O	152.12	WTEVQBCEXWBHNA-JXMROGBWSA-N
GCMS 326	Ethyl p-ethoxybenzoate	3	C11H14O3	194.094	HRAQMGWTPNOILP-UHFFFAOYSA-N
GCMS 327	Methyl dihydrojasmonate (Hedione)	2	C13H22O3	226.157	KVWWIYGFBYDJQC-UHFFFAOYSA-N
GCMS 328	Cashmeran	3	C14H22O	206.167	MIZGSAALSYARKU-UHFFFAOYSA-N
GCMS 329	2-Benzylideneoctanal (Hexylcinnamaldehyde)	1	C15H20O	216.151	GUUHFMWKWLOQMM-QINSGFPZSA-N
GCMS 330	Seychellene	2	C15H24	204.188	QQWUXXGYAQMTAT-UHFFFAOYSA-N
GCMS 331	Cedrol	2	C15H26O	222.198	SVURIXNDRWRAFU-OGMFBOKVSA-N
GCMS 332	Celestolide	3	C17H24O	244.183	IKTHMQYJOWTSJO-UHFFFAOYSA-N
GCMS 333	4-methylbenzylidene camphor	3	C18H22O	254.167	HEOCBCNFKCOKBX-KAMYIIQDSA-N
GCMS 334	Traseolide	3	C18H26O	258.198	IMRYETFJNLKUHK-UHFFFAOYSA-N
GCMS 335	Galaxolide	2	C18H26O	258.198	ONKNPOPIGWHAQC-UHFFFAOYSA-N
GCMS 336	Tonalide	2	C18H26O	258.198	DNRJTBAOUJJKDY-UHFFFAOYSA-N
GCMS 337	Butanoic acid	3	C4H8O2	88.0524	FERIUCNNQQJTOY-UHFFFAOYSA-N
GCMS 338	Butanoic acid, 3-methyl-	2	C5H10O2	102.068	GWYFCOCPABKNJV-UHFFFAOYSA-N
GCMS 339	Pentanoic acid	2	C5H10O2	102.068	NQPDZGIKBAWPEJ-UHFFFAOYSA-N
GCMS 340	Hexanoic acid	1	C6H12O2	116.084	FUZZWVXGSFPDMH-UHFFFAOYSA-N
GCMS 341	Heptanoic acid	1	C7H14O2	130.099	MNWFXJYAOYHMED-UHFFFAOYSA-N
GCMS 342	Hexanoic acid, 2-ethyl-	2	C8H16O2	144.115	OBETXYAYXDNJHR-UHFFFAOYSA-N
GCMS 343	Octanoic Acid	1	C8H16O2	144.115	WWZKQHOCKIZLMA-UHFFFAOYSA-N
GCMS 344	Nonanoic acid	1	C9H18O2	158.131	FBUKVWPVBMHYJY-UHFFFAOYSA-N
GCMS 345	Decanoic acid	1	C10H20O2	172.146	GHVNFZFCNZKVNT-UHFFFAOYSA-N
GCMS 346	9-Decenoic acid	2	C10H18O2	170.131	KHAVLLBUVKBTBG-UHFFFAOYSA-N
GCMS 347	n-Decanoic acid	1	C10H20O2	172.146	GHVNFZFCNZKVNT-UHFFFAOYSA-N
GCMS 348	Undecanoic acid	2	C11H22O2	186.162	ZDPHROOEEOARMN-UHFFFAOYSA-N
GCMS 349	Dodecanoic acid	1	C12H24O2	200.178	POULHZVOKOAJMA-UHFFFAOYSA-N
GCMS 350	Tridecanoic acid	2	C13H26O2	214.193	SZHOJFHSIKHZHA-UHFFFAOYSA-N
GCMS 351	Tetradecanoic acid	1	C14H28O2	228.209	TUNFSRHWOTWDNC-UHFFFAOYSA-N
GCMS 352	Pentadecanoic acid	1	C15H30O2	242.225	WQEPLUUGTLDZJY-UHFFFAOYSA-N
GCMS 353	cis-9-Hexadecenoic acid (Palmitoleic acid)	2	C16H30O2	254.225	SECPZKHBENQXJG-FPLPWBNLSA-N
GCMS 354	n-Hexadecanoic acid	1	C16H32O2	256.24	IPCSVZSSVZVIGE-UHFFFAOYSA-N
GCMS 355	Heptadecanoic acid	2	C17H34O2	270.256	KEMQGTRYUADPNZ-UHFFFAOYSA-N
GCMS 356	Linoleic acid	2	C18H32O2	280.24	OYHQOLUKZRVURQ-HZJYTTRNSA-N
GCMS 357	Oleic Acid	2	C18H34O2	282.256	ZQPPMHVWECSIRJ-KTKRTIGZSA-N
GCMS 358	trans-13-Octadecenoic acid	3	C18H34O2	282.256	BDLLSHRIFPDGQB-AATRIKPKSA-N
GCMS 359	9,12,15-Octadecatrienoic acid, (Z,Z,Z)-	2	C18H30O2	278.225	DTOSIQBPPRVQHS-PDBXOOCHSA-N
GCMS 360	cis-Vaccenic acid	3	C18H34O2	282.256	UWHZIFQPPBDJPM-FPLPWBNLSA-N
GCMS 361	Octadecanoic acid	2	C18H36O2	284.272	QIQXTHQIDYTFRH-UHFFFAOYSA-N
GCMS 362	Nonadecanoic acid	2	C19H38O2	298.287	ISYWECDDZWTKFF-UHFFFAOYSA-N
GCMS 363	cis-13-Eicosenoic acid	3	C20H38O2	310.287	URXZXNYJPAJJOQ-FPLPWBNLSA-N
GCMS 364	Eicosanoic acid	2	C20H40O2	312.303	VKOBVWXKNCXXDE-UHFFFAOYSA-N
GCMS 365	Docosanoic acid	2	C22H44O2	340.334	UKMSUNONTOPOIO-UHFFFAOYSA-N
GCMS 366	Tetracosanoic acid	2	C24H48O2	368.365	QZZGJDVWLFXDLK-UHFFFAOYSA-N
GCMS 367	Benzoic acid	1	C7H6O2	122.037	WPYMKLBDIGXBTP-UHFFFAOYSA-N
GCMS 368	1,2-Benzenedicarboxylic acid	2	C8H6O4	166.027	XNGIFLGASWRNHJ-UHFFFAOYSA-N
GCMS 369	Benzoic acid, p-tert-butyl-	2	C11H14O2	178.099	KDVYCTOWXSLNNI-UHFFFAOYSA-N
GCMS 370	Butanoic acid, 2,3-dihydroxypropyl ester	2	C7H14O4	162.089	RIEABXYBQSLTFR-UHFFFAOYSA-N
GCMS 371	Propanoic acid; 2-methyl-; 1-(1;1-dimethylethyl)-2-methyl-1;3-propanediyl ester	2	C15H28O4	272.199	MAXMKOMTQLCQPJ-UHFFFAOYSA-N
GCMS 372	Dodecanoic acid, methyl ester	3	C13H26O2	214.193	UQDUPQYQJKYHQI-UHFFFAOYSA-N
GCMS 373	Decanoic acid, 2-hydroxy-1-(hydroxymethyl)ethyl ester	2	C13H26O4	246.183	IYVVKFYDGRJWTR-UHFFFAOYSA-N
GCMS 374	Dodecanoic acid, 2-hydroxy-1-(hydroxymethyl)ethyl ester	2	C15H30O4	274.214	ZUCMOZYYSZYRRM-UHFFFAOYSA-N
GCMS 375	Tridecanoic acid, 12-methyl-, methyl ester	3	C15H30O2	242.225	FLESKWMKPOBWDE-UHFFFAOYSA-N
GCMS 376	9-Hexadecenoic acid, methyl ester, (Z)-	2	C17H32O2	268.24	IZFGRAGOVZCUFB-HJWRWDBZSA-N
GCMS 377	Hexadecanoic acid, methyl ester	2	C17H34O2	270.256	FLIACVVOZYBSBS-UHFFFAOYSA-N
GCMS 378	cis-Linoleic acid methyl ester	2	C19H34O2	294.256	WTTJVINHCBCLGX-NQLNTKRDSA-N
GCMS 379	Methyl stearate	3	C19H38O2	298.287	HPEUJPJOZXNMSJ-UHFFFAOYSA-N
GCMS 380	Hexadecanoic acid; 1-methylethyl ester	2	C19H38O2	298.287	XUGNVMKQXJXZCD-UHFFFAOYSA-N
GCMS 381	Tetradecanoic acid, 12-methyl-, methyl ester	3	C16H32O2	256.24	BJIUDNXPLSJWKE-UHFFFAOYSA-N
GCMS 382	Tetradecanoic acid, 2-hydroxy-1-(hydroxymethyl)ethyl ester	3	C17H34O4	302.246	TVIMZSOUQXNWHO-UHFFFAOYSA-N
GCMS 383	9-Octadecenoic acid, methyl ester	3	C19H36O2	296.272	QYDYPVFESGNLHU-ZHACJKMWSA-N
GCMS 384	9-Octadecenoic acid (Z)-, 2-hydroxy-1-(hydroxymethyl)ethyl ester	3	C21H40O4	356.293	UPWGQKDVAURUGE-KTKRTIGZSA-N
GCMS 385	Butyrolactone	2	C4H6O2	86.0368	YEJRWHAVMIAJKC-UHFFFAOYSA-N
GCMS 386	g-Caprolactone	2	C6H10O2	114.068	JBFHTYHTHYHCDJ-UHFFFAOYSA-N
GCMS 387	g-Heptalactone	2	C7H12O2	128.084	VLSVVMPLPMNWBH-UHFFFAOYSA-N
GCMS 388	g-Octalactone	2	C8H14O2	142.099	IPBFYZQJXZJBFQ-UHFFFAOYSA-N
GCMS 389	g-Nonalactone	2	C9H16O2	156.115	OALYTRUKMRCXNH-UHFFFAOYSA-N
GCMS 390	g-Decalactone	2	C10H18O2	170.131	IFYYFLINQYPWGJ-UHFFFAOYSA-N
GCMS 391	g-Undecalactone	2	C11H20O2	184.146	PHXATPHONSXBIL-UHFFFAOYSA-N
GCMS 392	g-Dodecalactone	2	C12H22O2	198.162	WGPCZPLRVAWXPW-UHFFFAOYSA-N
GCMS 393	g-Tridecalactone	2	C13H24O2	212.178	JKAJPOOMLFHWAY-UHFFFAOYSA-N
GCMS 394	g-Tetradecalactone	2	C14H26O2	226.193	AGNLJNRENXLLQO-UHFFFAOYSA-N
GCMS 395	g-Pentadecalactone	2	C15H28O2	240.209	RYPZHXPJXWHTCF-UHFFFAOYSA-N
GCMS 396	g-Hexadecalactone	2	C16H30O2	254.225	SRIFJCOBFTWCTM-UHFFFAOYSA-N
GCMS 397	g-Heptadecalactone	2	C17H32O2	268.24	ZZKHCCCWEVWBPD-UHFFFAOYSA-N
GCMS 398	g-Octadecalactone	2	C18H34O2	282.256	GYDWWIHJZSCRGV-UHFFFAOYSA-N
GCMS 399	2-Propenoic acid, 2-methyl-, methyl ester (Methyl methacrylate)	2	C5H8O2	100.052	VVQNEPGJFQJSBK-UHFFFAOYSA-N
GCMS 400	2-Propenoic acid, butyl ester (Butyl acrylate)	2	C7H12O2	128.084	CQEYYJKEWSMYFG-UHFFFAOYSA-N
GCMS 401	2-Propenoic acid, 2-methyl-, 2-methylpropyl ester (Isobutyl acrylate)	2	C8H14O2	142.099	RUMACXVDVNRZJZ-UHFFFAOYSA-N
GCMS 402	2-Propenoic acid, 2-methyl-, butyl ester (Butyl methacrylate)	2	C8H14O2	142.099	SOGAXMICEFXMKE-UHFFFAOYSA-N
GCMS 403	Hexamethylene diacrylate	2	C12H18O4	226.12	FIHBHSQYSYVZQE-UHFFFAOYSA-N
GCMS 404	Texanol A	2	C12H24O3	216.173	YXISVHDWGVMPGJ-UHFFFAOYSA-N
GCMS 405	Texanol B	2	C12H24O3	216.173	WXFRFCWHHBELIH-UHFFFAOYSA-N
GCMS 406	Acetic acid, cyano-, ethyl ester	2	C5H7NO2	113.048	ZIUSEGSNTOUIPT-UHFFFAOYSA-N
GCMS 407	2-Heptanone	2	C7H14O	114.105	CATSNJVOTSVZJV-UHFFFAOYSA-N
GCMS 408	2-Hexanone, 5-methyl-	2	C7H14O	114.105	FFWSICBKRCICMR-UHFFFAOYSA-N
GCMS 409	Acetophenone	2	C8H8O	120.058	KWOLFJPFCHCOCG-UHFFFAOYSA-N
GCMS 410	4-Octanone	2	C8H16O	128.12	YWXLSHOWXZUMSR-UHFFFAOYSA-N
GCMS 411	1-Propanone, 1-phenyl-	2	C9H10O	134.073	KRIOVPPHQSLHCZ-UHFFFAOYSA-N
GCMS 412	Ethanone, 1-(4-methylphenyl)-	2	C9H10O	134.073	GNKZMNRKLCTJAY-UHFFFAOYSA-N
GCMS 413	2-Cyclohexen-1-one, 2-methyl-5-(1-methylethenyl)-	2	C10H14O	150.105	ULDHMXUKGWMISQ-UHFFFAOYSA-N
GCMS 414	2-Decanone	2	C10H20O	156.151	ZAJNGDIORYACQU-UHFFFAOYSA-N
GCMS 415	5,9-Undecadien-2-one, 6,10-dimethyl-, (E)-	2	C13H22O	194.167	HNZUNIKWNYHEJJ-FMIVXFBMSA-N
GCMS 416	2-Butenal, 3-methyl-	2	C5H8O	84.0575	SEPQTYODOKLVSB-UHFFFAOYSA-N
GCMS 417	Pentanal	2	C5H10O	86.0732	HGBOYTHUEUWSSQ-UHFFFAOYSA-N
GCMS 418	Hexanal	1	C6H12O	100.089	JARKCYVAAOWBJS-UHFFFAOYSA-N
GCMS 419	Heptanal	1	C7H14O	114.105	FXHGMKSSBGDXIY-UHFFFAOYSA-N
GCMS 420	2-Heptenal, (E)-	2	C7H12O	112.089	NDFKTBCGKNOHPJ-AATRIKPKSA-N
GCMS 421	Octanal	1	C8H16O	128.12	NUJGJRNETVAIRJ-UHFFFAOYSA-N
GCMS 422	2-Octenal, (E)-	2	C8H14O	126.105	LVBXEMGDVWVTGY-VOTSOKGWSA-N
GCMS 423	Nonanal	1	C9H18O	142.136	GYHFUZHODSMOHU-UHFFFAOYSA-N
GCMS 424	2-Phenylpropenal	2	C9H8O	132.058	ZFBRJUBOJXNIQM-UHFFFAOYSA-N
GCMS 425	2-Nonenal, (Z)-	2	C9H16O	140.12	BSAIUMLZVGUGKX-FPLPWBNLSA-N
GCMS 426	Decanal	2	C10H20O	156.151	KSMVZQYAVGTKIV-UHFFFAOYSA-N
GCMS 427	2,4-Nonadienal, (E,E)-	2	C9H14O	138.105	ZHHYXNZJDGDGPJ-BSWSSELBSA-N
GCMS 428	2-Decenal, (Z)-	2	C10H18O	154.136	MMFCJPPRCYDLLZ-HJWRWDBZSA-N
GCMS 429	2-Undecenal	2	C11H20O	168.151	PANBRUWVURLWGY-MDZDMXLPSA-N
GCMS 430	Undecanal	2	C11H22O	170.167	KMPQYAYAQWNLME-UHFFFAOYSA-N
GCMS 431	2,4-Decadienal, (E,E)-	2	C10H16O	152.12	JZQKTMZYLHNFPL-BLHCBFLLSA-N
GCMS 432	2-Undecenal, E-	2	C11H20O	168.151	PANBRUWVURLWGY-MDZDMXLPSA-N
GCMS 433	2,4-Dodecadienal, (E, E)-	2	C12H20O	180.151	QKTZBZWNADPFOL-BNFZFUHLSA-N
GCMS 434	Dodecanal	2	C12H24O	184.183	HFJRKMMYBMWEAD-UHFFFAOYSA-N
GCMS 435	Tridecanal	2	C13H26O	198.198	BGEHHAVMRVXCGR-UHFFFAOYSA-N
GCMS 436	Tetradecanal	2	C14H28O	212.214	UHUFTBALEZWWIH-UHFFFAOYSA-N
GCMS 437	Pentadecanal	2	C15H30O	226.23	XGQJZNCFDLXSIJ-UHFFFAOYSA-N
GCMS 438	Hexadecanal	2	C16H32O	240.245	NIOYUNMRJMEDGI-UHFFFAOYSA-N
GCMS 439	Heptadecanal	2	C17H34O	254.261	PIYDVAYKYBWPPY-UHFFFAOYSA-N
GCMS 440	9,17-Octadecadienal, (Z)-	3	C18H32O	264.245	RXORHYFDDNAOQS-KTKRTIGZSA-N
GCMS 441	Octadecanal	2	C18H36O	268.277	FWWQKRXKHIRPJY-UHFFFAOYSA-N
GCMS 442	Benzaldehyde	2	C7H6O	106.042	HUMNYLRZRPPJDN-UHFFFAOYSA-N
GCMS 443	Benzeneacetaldehyde	3	C8H8O	120.058	DTUQWGWMVIHBKE-UHFFFAOYSA-N
GCMS 444	3-Hydroxy-4-methylbenzaldehyde	3	C8H8O2	136.052	DHVJHJQBQKKPNB-UHFFFAOYSA-N
GCMS 445	Benzaldehyde, 4-methoxy-	2	C8H8O2	136.052	ZRSNZINYAWTAHE-UHFFFAOYSA-N
GCMS 446	Piperonal	2	C8H6O3	150.032	SATCULPHIDQDRE-UHFFFAOYSA-N
GCMS 447	Benzaldehyde, 3-hydroxy-4-methoxy-	2	C8H8O3	152.047	JVTZFYYHCGSXJV-UHFFFAOYSA-N
GCMS 448	Aniline	2	C6H7N	93.0578	PAYRUJLWNCNPSJ-UHFFFAOYSA-N
GCMS 449	2,6-Dibromo-4-nitroaniline	3	C6H4Br2N2O2	293.864	YMZIFDLWYUSZCC-UHFFFAOYSA-N
GCMS 450	5-Methyl-2-nitroaniline	2	C7H8N2O2	152.059	IGDYNWKWXUCIJB-UHFFFAOYSA-N
GCMS 451	1-Dodecanamine, N,N-dimethyl-	2	C14H31N	213.246	YWFWDNVOPHGWMX-UHFFFAOYSA-N
GCMS 452	1-Tetradecanamine, N,N-dimethyl-	2	C16H35N	241.277	SFBHPFQSSDCYSL-UHFFFAOYSA-N
GCMS 453	1-Hexadecanamine, N,N-dimethyl-	2	C18H39N	269.308	NHLUVTZJQOJKCC-UHFFFAOYSA-N
GCMS 454	1-Octadecanamine, N,N-dimethyl-	2	C20H43N	297.34	NAPSCFZYZVSQHF-UHFFFAOYSA-N
GCMS 455	1-Eicosanamine, N,N-dimethyl-	2	C22H47N	325.371	AYNZRGVSQNDHIX-UHFFFAOYSA-N
GCMS 456	1-Docosanamine, N,N-dimethyl-	2	C24H51N	353.402	ICZKASVWFUJTEI-UHFFFAOYSA-N
GCMS 457	[1,1'-Biphenyl]-2-amine	2	C12H11N	169.089	TWBPWBPGNQWFSJ-UHFFFAOYSA-N
GCMS 458	Benzenamine, 2-(phenylmethyl)-	3	C13H13N	183.105	DWOBGCPUQNFAFB-UHFFFAOYSA-N
GCMS 459	Ethylamine, N-decyl-N-methyl-2-(2-thiophenyl)-	2	C19H33NS	307.233	LBLXICSMDAWDED-UHFFFAOYSA-N
GCMS 460	N-Methyl-N-benzyltetradecanamine	2	C22H39N	317.308	LMODWEIPOHHCCQ-UHFFFAOYSA-N
GCMS 461	Benzenamine, 4-octyl-N-(4-octylphenyl)-	2	C28H43N	393.34	QAPVYZRWKDXNDK-UHFFFAOYSA-N
GCMS 462	2,4-Imidazolidinedione, 5,5-dimethyl-	2	C5H8N2O2	128.059	YIROYDNZEPTFOL-UHFFFAOYSA-N
GCMS 463	Caprolactam	2	C6H11NO	113.084	JBKVHLHDHHXQEQ-UHFFFAOYSA-N
GCMS 464	Formamide, N,N-dibutyl-	2	C9H19NO	157.147	NZMAJUHVSZBJHL-UHFFFAOYSA-N
GCMS 465	Decanamide	2	C10H21NO	171.162	TUTWLYPCGCUWQI-UHFFFAOYSA-N
GCMS 466	Dodecanamide	2	C12H25NO	199.194	ILRSCQWREDREME-UHFFFAOYSA-N
GCMS 467	Tetradecanamide	2	C14H29NO	227.225	QEALYLRSRQDCRA-UHFFFAOYSA-N
GCMS 468	Hexadecanamide	2	C16H33NO	255.256	HSEMFIZWXHQJAE-UHFFFAOYSA-N
GCMS 469	9-Octadecenamide, (Z)-	2	C18H35NO	281.272	FATBGEAMYMYZAF-KTKRTIGZSA-N
GCMS 470	Octadecanamide	2	C18H37NO	283.288	LYRFLYHAGKPMFH-UHFFFAOYSA-N
GCMS 471	Icosanamide	2	C20H41NO	311.319	OOCSVLHOTKHEFZ-UHFFFAOYSA-N
GCMS 472	Docosanamide	2	C22H45NO	339.35	ORAWFNKFUWGRJG-UHFFFAOYSA-N
GCMS 473	Tetracosanamide	2	C24H49NO	367.381	ZAYKUYSGARCXKQ-UHFFFAOYSA-N
GCMS 474	Hexacosanamide	2	C26H53NO	395.413	LUOABWGXXKLFGZ-UHFFFAOYSA-N
GCMS 475	Octacosanamide	2	C28H57NO	423.444	MYSPBSKLIFPWDI-UHFFFAOYSA-N
GCMS 476	Benzenesulfonamide, 2-methyl-	2	C7H9NO2S	171.035	YCMLQMDWSXFTIF-UHFFFAOYSA-N
GCMS 477	Benzenesulfonamide, 4-methyl-	2	C7H9NO2S	171.035	LMYRWZFENFIFIT-UHFFFAOYSA-N
GCMS 478	Benzenesulfonamide, 4-methyl-N-propyl-	3	C10H15NO2S	213.082	FGTLUYQJKVPUHM-UHFFFAOYSA-N
GCMS 479	Hexanenitrile	2	C6H11N	97.0891	AILKHAQXUAOOFU-UHFFFAOYSA-N
GCMS 480	Benzonitrile	2	C7H5N	103.042	JFDZBHWFFUWGJE-UHFFFAOYSA-N
GCMS 481	Benzene, 1-isocyanato-2-methoxy-	2	C8H7NO2	149.048	SUVCZZADQDCIEQ-UHFFFAOYSA-N
GCMS 482	Benzene, 2,4-diisocyanato-1-methyl	2	C9H6N2O2	174.043	DVKJHBMWWAPEIU-UHFFFAOYSA-N
GCMS 483	Benzene, 1,3-diisocyanato-2-methyl-	2	C9H6N2O2	174.043	RUELTTOHQODFPA-UHFFFAOYSA-N
GCMS 484	Isophorone diisocyanate	2	C12H18N2O2	222.137	NIMLQBUJDJZYEJ-UHFFFAOYSA-N
GCMS 485	2-[1-(4-Cyano-1,2,3,4-tetrahydronaphthyl)]propanenitrile (SAN Trimer)	3	C14H14N2	210.116	FDTQTOKRWQJRAC-UHFFFAOYSA-N
GCMS 486	1,2-Ethanediol (PEG0)	1	C2H6O2	62.0368	HDDNYFLPWFSBLN-XYPWUTKMSA-O
GCMS 487	Triethylene glycol	2	C6H14O4	150.089	ZIBGPFATKBEMQZ-UHFFFAOYSA-N
GCMS 488	Ethanol, 2-(2-butoxyethoxy)-	2	C8H18O3	162.126	OAYXUHPQHDHDDZ-UHFFFAOYSA-N
GCMS 489	Tetraethylene glycol	2	C8H18O5	194.115	UWHCKJMYHZGTIT-UHFFFAOYSA-N
GCMS 490	Pentaethylene glycol	2	C10H22O6	238.142	JLFNLZLINWHATN-UHFFFAOYSA-N
GCMS 491	Hexaethylene glycol	2	C12H26O7	282.168	IIRDTKBZINWQAW-UHFFFAOYSA-N
GCMS 492	Heptaethylene glycol	2	C14H30O8	326.194	XPJRQAIZZQMSCM-UHFFFAOYSA-N
GCMS 493	Octaethylene glycol	2	C16H34O9	370.22	GLZWNFNQMJAZGY-UHFFFAOYSA-N
GCMS 494	Nonaethylene glycol	2	C18H38O10	414.247	YZUUTMGDONTGTN-UHFFFAOYSA-N
GCMS 495	Decaethylene glycol	2	C20H42O11	458.273	DTPCFIHYWYONMD-UHFFFAOYSA-N
GCMS 496	Propylene Glycol	2	C3H8O2	76.0524	DNIAPMSPPWPWGF-UHFFFAOYSA-N
GCMS 497	1-Propanol, 2,2'-oxybis-	2	C6H14O3	134.094	VMKMZRBPOSNUMX-UHFFFAOYSA-N
GCMS 498	2-Propanol, 1-[2-(2-methoxy-1-methylethoxy)-1-methylethoxy]-	2	C10H22O4	206.152	HPFDGTFXAVIVTH-UHFFFAOYSA-N
GCMS 499	Diethylene glycol dibenzoate	2	C18H18O5	314.115	NXQMCAOPTPLPRL-UHFFFAOYSA-N
GCMS 500	Dipropylene glycol dibenzoate (3 isomers)	3	C20H22O5	342.147	LXODQLXKQIJVNK-UHFFFAOYSA-N
GCMS 501	Triethylene glycol, bis(ethylhexanoate)	2	C22H42O6	402.298	FRQDZJMEHSJOPU-UHFFFAOYSA-N
GCMS 502	Tetraethylene glycol monododecyl ether	2	C20H42O5	362.303	WPMWEFXCIYCJSA-UHFFFAOYSA-N
GCMS 503	Pentaethylene glycol monododecyl ether	2	C22H46O6	406.329	LAPRIVJANDLWOK-UHFFFAOYSA-N
GCMS 504	Tetraethylene glycol di-2-ethylhexoate	2	C24H46O17	606.274	FLSSOYNJLHGULF-UHFFFAOYSA-N
GCMS 505	Hexaethylene glycol monododecyl ether	2	C24H50O7	450.356	OJCFEGKCRWEVSN-UHFFFAOYSA-N
GCMS 506	Heptaethylene glycol monododecyl ether	2	C26H54O8	494.382	DWHIUNMOTRUVPG-UHFFFAOYSA-N
GCMS 507	1-Dodecanol	2	C12H26O	186.198	LQZZUXJYWNFBMV-UHFFFAOYSA-N
GCMS 508	1-Tetradecanol	2	C14H30O	214.23	HLZKNKRTKFSKGZ-UHFFFAOYSA-N
GCMS 509	1-Hexadecanol	2	C16H34O	242.261	BXWNKGSJHAJOGX-UHFFFAOYSA-N
GCMS 510	1-Octadecanol	2	C18H38O	270.292	GLDOVTGHNKAZLK-UHFFFAOYSA-N
GCMS 511	1-Heneicosanol	2	C21H44O	312.339	FIPPFBHCBUDBRR-UHFFFAOYSA-N
GCMS 512	n-Docosanol	2	C22H46O	326.355	NOPFSRXAKWQILS-UHFFFAOYSA-N
GCMS 513	1-Tricosanol	3	C23H48O	340.37	FPLNRAYTBIFSFW-UHFFFAOYSA-N
GCMS 514	n-Tetracosanol	2	C24H50O	354.386	TYWMIZZBOVGFOV-UHFFFAOYSA-N
GCMS 515	1-Hexacosanol	2	C26H54O	382.418	IRHTZOCLLONTOC-UHFFFAOYSA-N
GCMS 516	1-Octacosanol	2	C37H76O	536.59	ZGJKNMPTVDDRRH-UHFFFAOYSA-N
GCMS 517	1-Heptatriacotanol	2	C28H58O	410.449	CNNRPFQICPFDPO-UHFFFAOYSA-N
GCMS 518	Phenol	2	C6H6O	94.0419	ISWSIDIOOBJBQZ-UHFFFAOYSA-N
GCMS 519	2-Nitrophenol	1	C6H5NO3	139.027	IQUPABOKLQSFBK-UHFFFAOYSA-N
GCMS 520	p-Cresol	1	C7H8O	108.058	IWDCLRJOBJJRNH-UHFFFAOYSA-N
GCMS 521	o-Cresol (m-Cresol)	1	C7H8O	108.058	QWVGKYWNOKOFNN-UHFFFAOYSA-N
GCMS 522	Benzyl Alcohol	2	C7H8O	108.058	WVDDGKGOMKODPV-UHFFFAOYSA-N
GCMS 523	Dimethylphenol,2,4-	2	C8H10O	122.073	KUFFULVDNCHOFZ-UHFFFAOYSA-N
GCMS 524	Ethanol, 2-phenoxy-	2	C8H10O2	138.068	QCDWFXQBSFUVSP-UHFFFAOYSA-N
GCMS 525	Eugenol	2	C10H12O2	164.084	RRAFCDWBNXTKKO-UHFFFAOYSA-N
GCMS 526	Phenol, 2-methoxy-4-(1-propenyl)-, (Z)-	2	C10H12O2	164.084	BJIOGJUNALELMI-ARJAWSKDSA-N
GCMS 527	Phenol, 2-(1-phenylethyl)-	2	C14H14O	198.105	WYZIVNCBUWDCOZ-UHFFFAOYSA-N
GCMS 528	Bisphenol A	2	C15H16O2	228.115	IISBACLAFKSPIT-UHFFFAOYSA-N
GCMS 529	1,3-Benzenediol, 5-pentadecyl-	2	C21H36O2	320.272	KVVSCMOUFCNCGX-UHFFFAOYSA-N
GCMS 530	Cyclopentanol, 1-methyl-	3	C6H12O	100.089	CAKWRXVKWGUISE-UHFFFAOYSA-N
GCMS 531	3-Hexanol	3	C6H14O	102.105	ZOCHHNOQQHDWHG-UHFFFAOYSA-N
GCMS 532	3-Nonen-1-ol, (Z)-	2	C9H18O	142.136	IFTBJDZSLBRRMC-SREVYHEPSA-N
GCMS 533	Cyclohexanol, 1-methyl-4-(1-methylethyl)-	2	C10H20O	156.151	CMLYGGFIXXLYQT-UHFFFAOYSA-N
GCMS 534	1-Octanol, 2-butyl-	3	C12H26O	186.198	XMVBHZBLHNOQON-UHFFFAOYSA-N
GCMS 535	2-Ethyl-1-dodecanol	3	C14H30O	214.23	SBAZXXVUILTVKK-UHFFFAOYSA-N
GCMS 536	4-Nonylphenol	1	C15H24O	220.183	HDDNYFLPWFSBLN-XYPWUTKMSA-O
GCMS 537	1,4-Dioxane	2	C4H8O2	88.0524	RYHBNJHYFVUHQT-UHFFFAOYSA-N
GCMS 538	2(3H)-Furanone, 5-methyl-	2	C5H6O2	98.0368	QOTQFLOTGBBMEX-UHFFFAOYSA-N
GCMS 539	2,5-Furandione, 3,4-dimethyl-	2	C6H6O3	126.032	MFGALGYVFGDXIX-UHFFFAOYSA-N
GCMS 540	Furaneol	3	C6H8O3	128.047	INAXVXBDKKUCGI-UHFFFAOYSA-N
GCMS 541	1,2,4,5-Tetroxane, 3,3,6,6-tetramethyl-	2	C6H12O4	148.074	SJQITXILEOCXGI-UHFFFAOYSA-N
GCMS 542	1-Hepten-6-one, 2-methyl-	2	C8H14O	126.105	FMCHGBFGIKQNCT-UHFFFAOYSA-N
GCMS 543	Furan, 2-pentyl- (2-Amylfuran)	2	C9H14O	138.105	YVBAUDVGOFCUSG-UHFFFAOYSA-N
GCMS 544	Piperine	2	C17H19NO3	285.137	MXXWOMGUGJBKIW-YPCIICBESA-N
GCMS 545	Phytol	2	C20H40O	296.308	BOTWFXYSPFMFNR-HMMYKYKNSA-N
GCMS 546	Methyl dehydroabietate	2	C21H30O2	314.225	PGZCJOPTDHWYES-HMXCVIKNSA-N
GCMS 547	Phytol, acetate	3	C22H42O2	338.318	JIGCTXHIECXYRJ-LTGZKZEYSA-N
GCMS 548	Cholesta-3,5-dien-7-one	3	C27H42O	382.324	TTXJJFWWNDJDNR-CZRUWHASSA-N
GCMS 549	Cholesta-3,5-diene	2	C27H44	368.344	RLHIRZFWJBOHHD-HKQCOZBKSA-N
GCMS 550	Cholest-4-en-3-one	2	C27H44O	384.339	NYOXRYYXRWJDKP-GYKMGIIDSA-N
GCMS 551	Cholesterol	2	C27H46O	386.355	HVYWMOMLDIMFJA-DPAQBDIFSA-N
GCMS 552	γ-Sitosterol	3	C29H50O	414.386	KZJWDPNRJALLNS-FBZNIEFRSA-N
GCMS 553	Cholesta-4,6-dien-3-ol, (3.beta.)-	2	C27H44O	384.339	KIULDMFHZZHYKZ-DPAQBDIFSA-N
GCMS 554	psi-Cholesterol	3	C27H46O	386.355	VGPZGKAKMKKHLR-LPNFPQGYSA-N
GCMS 555	Cholest-7-en-3β-ol	2	C27H46O	386.355	IZVFFXVYBHFIHY-WIMCOPAWSA-N
GCMS 556	Lathosterol	2	C27H46O	386.355	IZVFFXVYBHFIHY-SKCNUYALSA-N
GCMS 557	Cholesteryl formate	3	C28H46O2	414.35	YEYCQJVCAMFWCO-PXBBAZSNSA-N
GCMS 558	Campesterol	2	C28H48O	400.37	SGNBVLSWZMBQTH-ZRUUVFCLSA-N
GCMS 559	beta-Tocopherol	2	C28H48O2	416.365	WGVKWNUPNGFDFJ-DQCZWYHMSA-N
GCMS 560	Stigmasterol	2	C29H48O	412.37	HCXVJBMSMIARIN-PHZDYDNGSA-N
GCMS 561	Vitamin E	2	C29H50O2	430.381	GVJHHUAWPYXKBD-IEOSBIPESA-N
GCMS 562	beta-Sitosterol	3	C29H50O	414.386	KZJWDPNRJALLNS-FBZNIEFRSA-N
GCMS 563	gamma-Sitosterol	3	C29H50O	414.386	KZJWDPNRJALLNS-FBZNIEFRSA-N
GCMS 564	Stigmastane	2	C29H52	400.407	GKBHKNPLNHLYHT-LWQAOISPSA-N
GCMS 565	Friedelin	3	C30H50O	426.386	OFMXGFHWLZPCFL-SVRPQWSVSA-N
GCMS 566	Germanicol	3	C30H50O	426.386	QMUXVPRGNJLGRT-PNTWTTAKSA-N
GCMS 567	β-Amyrin	3	C30H50O	426.386	JFSHUTJDVKUMTJ-QHPUVITPSA-N
GCMS 568	Lupeol	2	C30H50O	426.386	MQYXUWHLBZFQQO-QGTGJCAVSA-N
GCMS 569	Cholesterol isocaproate	2	C33H56O2	484.428	VHRIXMXSBYDCAY-FLFWOSPYSA-N
GCMS 570	7-Oxo-5-cholesten-3beta-yl benzoate	2	C34H48O3	504.36	CSZVQZAYIQQOMB-CKZQZXSRSA-N
GCMS 571	Ethane, 1,1,2,2-tetrachloro-	3	C2H2Cl4	165.891	QPFMBZIOSGYJDE-UHFFFAOYSA-N
GCMS 572	2,3-Butanedione, monooxime	2	C4H7NO2	101.048	FSEUPUDHEBLWJY-HWKANZROSA-N
GCMS 573	3-Buten-2-one; 3-methyl-	3	C5H8O	84.0575	ZGHFDIIVVIFNPS-UHFFFAOYSA-N
GCMS 574	N-Formylmorpholine	2	C5H9NO2	115.063	LCEDQNDDFOCWGG-UHFFFAOYSA-N
GCMS 575	2-Propanol, 1-butoxy-	2	C7H16O2	132.115	RWNUSVWFHDHRCJ-UHFFFAOYSA-N
GCMS 576	1-Bromo-2,4-dinitrobenzene	3	C6H3BrN2O4	245.928	PBOPJYORIDJAFE-UHFFFAOYSA-N
GCMS 577	3-Hydroxybenzhydrazide	2	C7H8N2O2	152.059	OACGSLLKFCMXSX-UHFFFAOYSA-N
GCMS 578	(3H)Indazole, 3,3-dimethyl-	2	C9H10N2	146.084	RZULCELCPQCEAC-UHFFFAOYSA-N
GCMS 579	1,6-Dioxacyclododecane-7,12-dione	2	C10H16O4	200.105	AXKZIDYFAMKWSA-UHFFFAOYSA-N
GCMS 580	Morpholine, 4-[[(dimethylamino)thioxomethyl]thio]-	2	C7H14N2OS2	206.055	VVVIBEBOVMIUSK-UHFFFAOYSA-N
GCMS 581	Methanone, (1-hydroxycyclohexyl)phenyl-	2	C13H16O2	204.115	QNODIIQQMGDSEF-UHFFFAOYSA-N
GCMS 582	1,2-Diphenylcyclopropane	2	C15H14	194.11	ZSIYTDQNAOYUNE-UHFFFAOYSA-N
GCMS 583	Phenylmethanediol dibutanoate	2	C15H20O4	264.136	IILGMMOASHOVOP-UHFFFAOYSA-N
GCMS 584	Benzene, 1,3-dimethoxy-5-[(1E)-2-phenylethenyl]-	3	C16H16O2	240.115	BIYGTLDPTJMNET-CMDGGOBGSA-N
GCMS 585	tert-Hexadecanethiol	3	C16H34S	258.238	ZJCZFAAXZODMQT-UHFFFAOYSA-N
GCMS 586	2-Propen-1-one, 1-(2,6-dihydroxy-4-methoxyphenyl)-3-phenyl-, (E)-	3	C16H14O4	270.089	CUGDOWNTXKLQMD-BQYQJAHWSA-N
GCMS 587	Octane, 1,1'-oxybis-	2	C16H34O	242.261	NKJOXAZJBOMXID-UHFFFAOYSA-N
GCMS 588	7-Octadecyne, 2-methyl-	3	C19H36	264.282	WQMKDHREUPHQQE-UHFFFAOYSA-N
GCMS 589	4,8,12,16-Tetramethylheptadecan-4-olide	2	C21H40O2	324.303	LGWNRNDWDZHUNP-UHFFFAOYSA-N
GCMS 590	(2,3-Diphenylcyclopropyl)methyl phenyl sulfoxide, trans-	3	C22H20OS	332.123	MVULGCSHGFLUBH-AJVCAZFQSA-N

## Sheet: LCMS participant compounds
No.	Structure name	ID conf. level	Formula	Monoisotopic Mass	InChIKey
LCMS 1	Triphenylphosphate	1	C18H15O4P	326.071	XZZNDPSIHUTMOC-UHFFFAOYSA-N
LCMS 2	Tris(2-butoxyethyl )phosphate	1	C18H39O7P	398.243	WTLBZVNBAKMVDP-UHFFFAOYSA-N
LCMS 3	Imidacloprid	1	C9H10ClN5O2	255.052	YWTYJOPNNQFBPC-UHFFFAOYSA-N
LCMS 4	Diclofenac	1	C14H11Cl2NO2	295.017	DCOPUUMXTXDBNB-UHFFFAOYSA-N
LCMS 5	Butyl benzyl phtalate	1	C19H20O4	312.136	IRIAEXORFWYRCZ-UHFFFAOYSA-N
LCMS 6	Caffeine	1	C8H10N4O2	194.08	RYYVLZVUVIJVGH-UHFFFAOYSA-N
LCMS 7	Paracetamol	1	C8H9NO2	151.063	RZVAJINKPMORJF-UHFFFAOYSA-N
LCMS 8	Tris(1,3-dichloroisopropyl)phosphate	3	C9H15Cl6O4P	427.884	ASLWPAWFJZFCKF-UHFFFAOYSA-N
LCMS 9	3,6,9,12-tetraoxatetradecane-1,14-diol	3	C10H22O6	238.142	JLFNLZLINWHATN-UHFFFAOYSA-N
LCMS 10	3,6,9,12,15-pentaoxaheptadecane-1,17-diol	3	C12H26O7	282.168	IIRDTKBZINWQAW-UHFFFAOYSA-N
LCMS 11	Oxybenzone	1	C14H12O3	228.079	DXGLGDHPHMLXJC-UHFFFAOYSA-N
LCMS 12	Di(2-ethylhexyl) phtalate	1	C24H38O4	390.277	BJQHLKABXJIVAM-UHFFFAOYSA-N
LCMS 13	Dodecaethylene glycol	3	C24H50O13	546.325	WRZXKWFJEFFURH-UHFFFAOYSA-N
LCMS 14	Tris(2-chloroethyl) phosphate	1	C6H12Cl3O4P	283.954	HQUQLFOMPYWACS-UHFFFAOYSA-N
LCMS 15	DEET	1	C12H17NO	191.131	MMOXZBCLCQITDF-UHFFFAOYSA-N
LCMS 16	Thiabendazole	1	C10H7N3S	201.036	WJCNZQLZVWNLKY-UHFFFAOYSA-N
LCMS 17	HeptaethyleneGlycol	3	C14H30O8	326.194	XPJRQAIZZQMSCM-UHFFFAOYSA-N
LCMS 18	Octaethylene glycol	3	C16H34O9	370.22	GLZWNFNQMJAZGY-UHFFFAOYSA-N
LCMS 19	Codeine	1	C18H21NO3	299.152	OROGSEYTTFOCAN-DNJOTXNNSA-N
LCMS 20	Nonaethylene glycol	2	C18H38O10	414.246	YZUUTMGDONTGTN-UHFFFAOYSA-N
LCMS 21	Decaethylene glycol	3	C20H42O11	458.273	DTPCFIHYWYONMD-UHFFFAOYSA-N
LCMS 22	Tri-p-cresyl phosphate	1	C21H21O4P	368.118	BOSMZFBHAYFUBJ-UHFFFAOYSA-N
LCMS 23	3,6,9,12,15,18,21,24,27,30-decaoxadotriacontane-1,32-diol	3	C22H46O12	502.299	PSVXZQVXSXSQRO-UHFFFAOYSA-N
LCMS 24	Di-iso-nonyl phtalate	1	C26H42O4	418.308	HBGGXOJOCNVPFY-UHFFFAOYSA-N
LCMS 25	3,6,9,12,15,18,21,24,27,30,33,36-dodecaoxaoctatriacontane-1,38-diol	3	C26H54O14	590.351	AKWFJQNBHYVIPY-UHFFFAOYSA-N
LCMS 26	3,6,9,12,15,18,21,24,27,30,33,36,39-tridecaoxahentetracontane-1,41-diol	3	C28H58O15	634.378	ILLKMACMBHTSHP-UHFFFAOYSA-N
LCMS 27	3,6,9,12,15,18,21,24,27,30,33,36,39,42-tetradecaoxatetratetracontane-1,44-diol	3	C30H62O16	678.404	OWTQQPNDSWCHOV-UHFFFAOYSA-N
LCMS 28	3,6,9,12,15,18,21,24,27,30,33,36,39,42,45-pentadecaoxaheptatetracontane-1,47-diol	3	C32H66O17	722.43	DHORSBRLGKJPFC-UHFFFAOYSA-N
LCMS 29	Tris(1-chloro-2-propyl)phosphate	1	C9H18Cl3O4P	326.001	KVMPUXDNESXNOH-UHFFFAOYSA-N
LCMS 30	Carbendazim	1	C9H9N3O2	191.069	TWFZGCMQGLPBSX-UHFFFAOYSA-N
LCMS 31	Trans-Piperine	2	C17H19NO3	285.136	MXXWOMGUGJBKIW-YPCIICBESA-N
LCMS 32	Diethyl phtalate	1	C12H14O4	222.089	FLKPEMZONWLCSK-UHFFFAOYSA-N
LCMS 33	Tributylphosphate	1	C12H27O4P	266.165	STCOOQWBFONSKY-UHFFFAOYSA-N
LCMS 34	Imazalil	1	C14H14Cl2N2O	296.048	PZBPKYOVPCNPJY-UHFFFAOYSA-N
LCMS 35	Bisphenol A	1	C15H16O2	228.115	IISBACLAFKSPIT-UHFFFAOYSA-N
LCMS 36	Miconazole	3	C18H14Cl4N2O	413.986	BYBLEWFAAKGYCD-UHFFFAOYSA-N
LCMS 37	3,6,9,12-Tetraoxatetracosan-1-ol	1	C20H42O5	362.303	WPMWEFXCIYCJSA-UHFFFAOYSA-N
LCMS 38	Diltiazem	1	C22H26N2O4S	414.161	HSUGRBWQSSZJOP-RTWAWAEBSA-N
LCMS 39	Bis(2-ethylhexyl) adipate	3	C22H42O4	370.308	SAOKZLXYCUGLFA-UHFFFAOYSA-N
LCMS 40	3,6,9,12,15-Pentaoxaheptacosan-1-ol	3	C22H46O6	406.329	LAPRIVJANDLWOK-UHFFFAOYSA-N
LCMS 41	Octocrylene	1	C24H27NO2	361.204	FMJSMJQBSVNSBF-UHFFFAOYSA-N
LCMS 42	3,6,9,12,15-pentaoxanonacosan-1-ol	3	C24H50O6	434.361	KXGOCXPKKMVOSB-UHFFFAOYSA-N
LCMS 43	3,6,9,12,15,18-hexaoxatriacontan-1-ol	3	C24H50O7	450.356	OJCFEGKCRWEVSN-UHFFFAOYSA-N
LCMS 44	3,6,9,12,15,18-hexaoxadotriacontan-1-ol	3	C26H54O7	478.387	CMOAVXMJUDBIST-UHFFFAOYSA-N
LCMS 45	3,6,9,12,15,18,21-Heptaoxatritriacontan-1-ol	3	C26H54O8	494.382	DWHIUNMOTRUVPG-UHFFFAOYSA-N
LCMS 46	Di-iso-decyl phtalate	1	C28H46O4	446.34	ZVFDTKUVRCTHQE-UHFFFAOYSA-N
LCMS 47	3,6,9,12,15,18,21-heptaoxapentatriacontan-1-ol	3	C28H58O8	522.413	JEKWNQSRRXIGSA-UHFFFAOYSA-N
LCMS 48	3,6,9,12,15,18,21,24-Octaoxahexatriacontan-1-ol	3	C28H58O9	538.408	YYELLDKEOUKVIQ-UHFFFAOYSA-N
LCMS 49	Resorcinol bis(diphenylphosphate)	3	C30H24O8P2	574.095	OWICEWMBIBPFAH-UHFFFAOYSA-N
LCMS 50	3,6,9,12,15,18,21,24,27-Nonaoxanonatriacontan-1-ol	3	C30H62O10	582.434	ONJQDTZCDSESIW-UHFFFAOYSA-N
LCMS 51	3,6,9,12,15,18,21,24-octaoxaoctatriacontan-1-ol	3	C30H62O9	566.439	NHHAZFYVKWSFIR-UHFFFAOYSA-N
LCMS 52	3,6,9,12,15,18,21,24,27-nonaoxahentetracontan-1-ol	3	C32H66O10	610.466	UOALIJJTQGHCBM-UHFFFAOYSA-N
LCMS 53	3,6,9,12,15,18,21,24,27,30-decaoxatetratetracontan-1-ol	3	C34H70O11	654.492	FJGDXIUISWQNSF-UHFFFAOYSA-N
LCMS 54	3,6,9,12,15,18,21,24,27,30,33,36,39,42,45,48-hexadecaoxapentacontane-1,50-diol	3	C34H70O18	766.456	NIELXDCPHZJHGM-UHFFFAOYSA-N
LCMS 55	3,6,9,12,15,18,21,24,27,30,33,36,39,42,45,48,51-heptadecaoxatripentacontane-1,53-diol	3	C36H74O19	810.482	WPTOGBNHVWOHQK-UHFFFAOYSA-N
LCMS 56	3,6,9,12,15,18,21,24,27,30,33,36,39,42,45,48,51,54-octadecaoxahexapentacontane-1,56-diol	3	C38H78O20	854.509	FRXFXBCVJGXGKJ-UHFFFAOYSA-N
LCMS 57	3,6,9,12,15,18,21,24,27,30,33,36,39,42,45,48,51,54,57,60-icosaoxadohexacontane-1,62-diol	3	C42H86O22	942.561	HZYUNBJZCPLWPR-UHFFFAOYSA-N
LCMS 58	Triethyleneglycol	3	C6H14O4	150.089	ZIBGPFATKBEMQZ-UHFFFAOYSA-N
LCMS 59	Triethylphosphate	1	C6H15O4P	182.071	DQWPFSLDHJDLRL-UHFFFAOYSA-N
LCMS 60	Tetraethyleneglycol	3	C8H18O5	194.115	UWHCKJMYHZGTIT-UHFFFAOYSA-N
LCMS 61	Quetiapine	2	C21H25N3O2S	383.167	URKOMYMAXPYINW-UHFFFAOYSA-N
LCMS 62	Cannabinol	3	C21H26O2	310.193	VBGLYOIFKLUMQG-UHFFFAOYSA-N
LCMS 63	Methylparaben	3	C8H8O3	152.047	LXCFILQKKLGQFO-UHFFFAOYSA-N
LCMS 64	Adenosine	1	C10H13N5O4	267.097	OIRDTQYFTABQOQ-KQYNXXCUSA-N
LCMS 65	2,5,8,11,14-pentaoxahexadecan-16-ol	3	C11H24O6	252.157	SLNYBUIEAMRFSZ-UHFFFAOYSA-N
LCMS 66	1,3-Diphenylguanidine	1	C13H13N3	211.111	OWRCNXZUPFZXOS-UHFFFAOYSA-N
LCMS 67	Trimethoprim	3	C14H18N4O3	290.138	IEDVJHCEMCRBQM-UHFFFAOYSA-N
LCMS 68	Dibutyl adipate	2	C14H26O4	258.183	XTJFFFGAUHQWII-UHFFFAOYSA-N
LCMS 69	2,5,8,11,14,17,20-heptaoxadocosan-22-ol	3	C15H32O8	340.21	AGWKUHGLWHMYTG-UHFFFAOYSA-N
LCMS 70	2-(2-(dodecyloxy)ethoxy)ethanol	3	C16H34O3	274.251	AZLWQVJVINEILY-UHFFFAOYSA-N
LCMS 71	2-(2-(2-(decyloxy)ethoxy)ethoxy)ethanol	3	C16H34O4	290.246	UKODLHVFJRCQME-UHFFFAOYSA-N
LCMS 72	Capsaicin	1	C18H27NO3	305.199	YKPUWZUDDOIDPM-SOFGYWHQSA-N
LCMS 73	2-(2-(tetradecyloxy)ethoxy)ethanol	3	C18H38O3	302.282	WNRNXKWTIJWZFQ-UHFFFAOYSA-N
LCMS 74	2-{2-[2-(Dodecyloxy)ethoxy]ethoxy}ethanol	3	C18H38O4	318.277	FKMHSNTVILORFA-UHFFFAOYSA-N
LCMS 75	3,6,9,12-tetraoxadocosan-1-ol	3	C18H38O5	334.272	ASMWIUUCZFNLHL-UHFFFAOYSA-N
LCMS 76	Cresyl diphenyl phosphate	3	C19H17O4P	340.086	OJUZRFGUKHQNJX-UHFFFAOYSA-N
LCMS 77	2-(2-(4-nonylphenoxy)ethoxy)ethanol	3	C19H32O3	308.235	BLXVTZPGEOGTGG-UHFFFAOYSA-N
LCMS 78	2,5,8,11,14,17,20,23,26-nonaoxaoctacosan-28-ol	3	C19H40O10	428.262	VVHAVLIDQNWEKF-UHFFFAOYSA-N
LCMS 79	2-(2-(2-(tridecyloxy)ethoxy)ethoxy)ethan-1-ol	3	C19H40O4	332.293	KLFVDTRVIFNWIH-UHFFFAOYSA-N
LCMS 80	3,6,9,12-tetraoxatricosan-1-ol	3	C19H40O5	348.288	MGAAPFMMNKLGSQ-UHFFFAOYSA-N
LCMS 81	2-Ethylhexyldiphenylphosphate	1	C20H27O4P	362.165	CGSLYBDCEGBZCG-UHFFFAOYSA-N
LCMS 82	2-(2-(2-(tetradecyloxy)ethoxy)ethoxy)ethanol	3	C20H42O4	346.308	NBPXCCCUFZBDQE-UHFFFAOYSA-N
LCMS 83	3,6,9,12,15-pentaoxapentacosan-1-ol	3	C20H42O6	378.298	QAXPOSPGRHYIHE-UHFFFAOYSA-N
LCMS 84	N-Benzyl-N,N-dimethyl-1-dodecanaminium	1	C21H38N+	304.3	CYDRXTMLKJDRQH-UHFFFAOYSA-N
LCMS 85	2,5,8,11,14,17,20,23,26,29-decaoxahentriacontan-31-ol	3	C21H44O11	472.288	YMBLPWKGRIGDBP-UHFFFAOYSA-N
LCMS 86	3,6,9,12-tetraoxapentacosan-1-ol	3	C21H44O5	376.319	XGJLRCKXPUPYKH-UHFFFAOYSA-N
LCMS 87	3,6,9,12,15-pentaoxahexacosan-1-ol	3	C21H44O6	392.314	CKWBDGZSZXLHRJ-UHFFFAOYSA-N
LCMS 88	9-carboxy-thc	2	C22H30O4	358.214	UCONUSSAWGCZMV-HZPDHXFCSA-N
LCMS 89	3,6,9,12-tetraoxahexacosan-1-ol	3	C22H46O5	390.335	OARYCGKAYBBHAM-UHFFFAOYSA-N
LCMS 90	3,6,9,12,15,18-hexaoxaoctacosan-1-ol	1	C22H46O7	422.324	GLGQRQQFWLTGES-UHFFFAOYSA-N
LCMS 91	2,5,8,11,14,17,20,23,26,29,32-undecaoxatetratriacontan-34-ol	3	C23H48O12	516.315	VWDQSWKLHABGKL-UHFFFAOYSA-N
LCMS 92	3,6,9,12-tetraoxaheptacosan-1-ol	3	C23H48O5	404.35	GAOHSKJKXQZCAD-UHFFFAOYSA-N
LCMS 93	3,6,9,12,15-pentaoxaoctacosan-1-ol	3	C23H48O6	420.345	FJJPDQOHCDOSQU-UHFFFAOYSA-N
LCMS 94	3,6,9,12,15,18-hexaoxanonacosan-1-ol	3	C23H48O7	436.34	UDUYXRVHWVNSPH-UHFFFAOYSA-N
LCMS 95	3,6,9,12,15,18,21-heptaoxahentriacontan-1-ol	3	C24H50O8	466.351	DBJKLTWHVHVYJV-UHFFFAOYSA-N
LCMS 96	2,5,8,11,14,17,20,23,26,29,32,35-dodecaoxaheptatriacontan-37-ol	3	C25H52O13	560.341	PLQZJIIDLZRWBG-UHFFFAOYSA-N
LCMS 97	3,6,9,12,15-pentaoxatriacontan-1-ol	3	C25H52O6	448.376	WLJQSDNNCMDXBS-UHFFFAOYSA-N
LCMS 98	3,6,9,12,15,18-hexaoxahentriacontan-1-ol	3	C25H52O7	464.371	GDLHTTMISPHZCZ-UHFFFAOYSA-N
LCMS 99	3,6,9,12,15,18,21-heptaoxadotriacontan-1-ol	3	C25H52O8	480.366	WVHLUOSMFXGILT-UHFFFAOYSA-N
LCMS 100	3,6,9,12,15,18,21,24-octaoxatetratriacontan-1-ol	3	C26H54O9	510.377	UJMHIOBAHVUDGS-UHFFFAOYSA-N
LCMS 101	2,5,8,11,14,17,20,23,26,29,32,35,38-tridecaoxatetracontan-40-ol	3	C27H56O14	604.367	QDZVJCHPIMYQMG-UHFFFAOYSA-N
LCMS 102	3,6,9,12,15,18-hexaoxatritriacontan-1-ol	3	C27H56O7	492.403	CQJWZWGHDANNST-UHFFFAOYSA-N
LCMS 103	3,6,9,12,15,18,21-heptaoxatetratriacontan-1-ol	3	C27H56O8	508.398	RKVQJLPCUPYDCX-UHFFFAOYSA-N
LCMS 104	3,6,9,12,15,18,21,24-octaoxapentatriacontan-1-ol	3	C27H56O9	524.392	WJWPVYGUYQUQPF-UHFFFAOYSA-N
LCMS 105	23-hydroxy-3,6,9,12,15,18,21-heptaoxatricosyl dodecanoate	3	C28H56O10	552.387	MWEOKSUOWKDVIK-UHFFFAOYSA-N
LCMS 106	3,6,9,12,15,18,21,24,27-nonaoxaheptatriacontan-1-ol	3	C28H58O10	554.403	MEPDRUVBZDYVEU-UHFFFAOYSA-N
LCMS 107	3,6,9,12,15,18,21,24,27-nonaoxaoctatriacontan-1-ol	3	C29H60O10	568.419	VCEYBRAYNLZUEK-UHFFFAOYSA-N
LCMS 108	2,5,8,11,14,17,20,23,26,29,32,35,38,41-tetradecaoxatritetracontan-43-ol	3	C29H60O15	648.393	FIZLVWZQZZCBQJ-UHFFFAOYSA-N
LCMS 109	3,6,9,12,15,18,21-heptaoxahexatriacontan-1-ol	3	C29H60O8	536.429	KILNHBGGZFJSSO-UHFFFAOYSA-N
LCMS 110	3,6,9,12,15,18,21,24-octaoxaheptatriacontan-1-ol	3	C29H60O9	552.424	DFVNYTSHNSXEMH-UHFFFAOYSA-N
LCMS 111	3,6,9,12,15,18,21,24,27,30-decaoxatetracontan-1-ol	3	C30H62O11	598.429	DJPHBXSFUOFPSJ-UHFFFAOYSA-N
LCMS 112	3,6,9,12,15,18,21,24,27-nonaoxatetracontan-1-ol	3	C31H64O10	596.45	JEGXGVPVHUDCKD-UHFFFAOYSA-N
LCMS 113	3,6,9,12,15,18,21,24,27,30-decaoxahentetracontan-1-ol	3	C31H64O11	612.445	FGOLUKGSPRJRJO-UHFFFAOYSA-N
LCMS 114	2,5,8,11,14,17,20,23,26,29,32,35,38,41,44-pentadecaoxahexatetracontan-46-ol	3	C31H64O16	692.419	ABOKQTKREVSBIV-UHFFFAOYSA-N
LCMS 115	3,6,9,12,15,18,21,24-octaoxanonatriacontan-1-ol	3	C31H64O9	580.455	TXZCOTWFAODTIK-UHFFFAOYSA-N
LCMS 116	3,6,9,12,15,18,21,24,27,30-Decaoxadotetracontan-1-ol	3	C32H66O11	626.461	KOMQWDINDMFMPD-UHFFFAOYSA-N
LCMS 117	3,6,9,12,15,18,21,24,27-nonaoxadotetracontan-1-ol	3	C33H68O10	624.481	WRTXDUXOFSZDHC-UHFFFAOYSA-N
LCMS 118	3,6,9,12,15,18,21,24,27,30-decaoxatritetracontan-1-ol	3	C33H68O11	640.476	JPEAHLRGZPDLOT-UHFFFAOYSA-N
LCMS 119	2,5,8,11,14,17,20,23,26,29,32,35,38,41,44,47-hexadecaoxanonatetracontan-49-ol	3	C33H68O17	736.446	GMNLVYXCNRUMTN-UHFFFAOYSA-N
LCMS 120	3,6,9,12,15,18,21,24,27,30-decaoxapentatetracontan-1-ol	3	C35H72O11	668.507	GCSOIBQGXANNMD-UHFFFAOYSA-N
LCMS 121	2,5,8,11,14,17,20,23,26,29,32,35,38,41,44,47,50-heptadecaoxadopentacontan-52-ol	3	C35H72O18	780.472	QDAPBOYXHLNTAG-UHFFFAOYSA-N
LCMS 122	2,5,8,11,14,17,20,23,26,29,32,35,38,41,44,47,50,53-octadecaoxapentapentacontan-55-ol	3	C37H76O19	824.498	UCMLBGMTMUQKFK-UHFFFAOYSA-N
LCMS 123	2,5,8,11,14,17,20,23,26,29,32,35,38,41,44,47,50,53,56-nonadecaoxaoctapentacontan-58-ol	3	C39H80O20	868.524	VRCXDIVMTHNVKE-UHFFFAOYSA-N
LCMS 124	3,6,9,12,15,18,21,24,27,30,33,36,39,42,45,48,51,54,57-nonadecaoxanonapentacontane-1,59-diol	3	C40H82O21	898.535	ZHMUMDLGQBRJIW-UHFFFAOYSA-N
LCMS 125	2,5,8,11,14,17,20,23,26,29,32,35,38,41,44,47,50,53,56,59-icosaoxahenhexacontan-61-ol	3	C41H84O21	912.551	LBIAEEJHXWQGAM-UHFFFAOYSA-N
LCMS 126	3,6,9,12,15,18,21,24,27,30,33,36,39,42,45,48,51,54,57,60,63,66-docosaoxaoctahexacontane-1,68-diol	3	C46H94O24	1030.61	GKLLPBCYZNJDAI-UHFFFAOYSA-N
LCMS 127	3,6,9,12,15,18,21,24,27,30,33,36,39,42,45,48,51,54,57,60,63,66,69-tricosaoxahenheptacontane-1,71-diol	3	C48H98O25	1074.64	IEXKUCOGQITOPO-UHFFFAOYSA-N
LCMS 128	Diethylene glycol	3	C4H10O3	106.063	MTHSVFCYNBDYFN-UHFFFAOYSA-N
LCMS 129	Tris(1,3-dichloropropyl) phosphate	1	C9H15Cl6O4P	427.884	DHNUXDYAOVSGII-UHFFFAOYSA-N
LCMS 130	2,5,8,11-tetraoxatridecan-13-ol	3	C9H20O5	208.131	ZNYRFEPBTVGZDN-UHFFFAOYSA-N
LCMS 131	Propyl paraben	1	C10H12O3	180.079	QELSKZZBTMNZEB-UHFFFAOYSA-N
LCMS 132	Lidocaine	3	C14H22N2O	234.173	NNJVILVZKWQKPM-UHFFFAOYSA-N
LCMS 133	Oleamide	3	C18H35NO	281.272	FATBGEAMYMYZAF-KTKRTIGZSA-N
LCMS 134	4-Methyl-Benzotriazole	3	C7H7N3	133.064	CMGDVUCDZOBDNL-UHFFFAOYSA-N
LCMS 135	Dexpanthenol	2	C9H19NO4	205.131	SNPLKNRPJHDVJA-ZETCQYMHSA-N
LCMS 136	Undecylbenzene sulfonic acid	3	C17H28O3S	312.176	UCDCOJNNUVYFKJ-UHFFFAOYSA-N
LCMS 137	C13 Tridecylbenzene sulfonic acid	3	C19H32O3S	340.207	BKSFODZRXDHRQE-UHFFFAOYSA-N
LCMS 138	Nicotine	2	C10H14N2	162.116	SNICXCGAKADSCV-UHFFFAOYSA-N
LCMS 139	Guaifenesin	1	C10H14O4	198.089	HSRJKNPTNIJEKV-UHFFFAOYSA-N
LCMS 140	2-tert-Butyl-4-methoxyphenol	3	C11H16O2	180.115	MRBKEAMVRSLQPH-UHFFFAOYSA-N
LCMS 141	Octhilinone	2	C11H19NOS	213.119	JPMIIZHYYWMHDT-UHFFFAOYSA-N
LCMS 142	Oxycarboxin	3	C12H13NO4S	267.057	AMEKQAFGQBKLKX-UHFFFAOYSA-N
LCMS 143	3-Hydroxycarbofuran	1	C12H15NO4	237.1	RHSUJRQZTQNSLL-UHFFFAOYSA-N
LCMS 144	Triethyl citrate	2	C12H20O7	276.121	DOOTYTYQINUNNV-UHFFFAOYSA-N
LCMS 145	N,N-dimethyldecan-1-amine oxide	3	C12H27NO	201.209	ZRKZFNZPJKEWPC-UHFFFAOYSA-N
LCMS 146	Tri-isobutyl phosphate	1	C12H27O4P	266.165	HRKAMJBPFPHCSD-UHFFFAOYSA-N
LCMS 147	2,2-bis(chloromethyl)trimethylene bis[bis(2-chloroethyl)phosphate]	3	C13H24Cl6O8P2	579.908	ZGHUDSLVQAGWEY-UHFFFAOYSA-N
LCMS 148	2-(2-hydroxyethoxy)ethyl nonanoate	3	C13H26O4	246.183	ZVOVLKDYBIPZAM-UHFFFAOYSA-N
LCMS 149	2,5,8,11,14,17-hexaoxanonadecan-19-ol	3	C13H28O7	296.184	FHHGCKHKTAJLOM-UHFFFAOYSA-N
LCMS 150	Imiquimod	3	C14H16N4	240.137	DOUYETYNHWVLEO-UHFFFAOYSA-N
LCMS 151	2-hydroxyethyl dodecanoate	3	C14H28O3	244.204	CTXGTHVAWRBISV-UHFFFAOYSA-N
LCMS 152	2-(2-(2-hydroxyethoxy)ethoxy)ethyl octanoate	3	C14H28O5	276.194	YIXVNSVLWYQVSM-UHFFFAOYSA-N
LCMS 153	2-(2-(decyloxy)ethoxy)ethanol	3	C14H30O3	246.219	UVNSFSOKRSZVEZ-UHFFFAOYSA-N
LCMS 154	1-Tetradecylamine	3	C14H31N	213.246	PLZVEHJLHYMBBY-UHFFFAOYSA-N
LCMS 155	Propiconazole	1	C15H17Cl2N3O2	341.07	STJLVHWMYQXCPB-UHFFFAOYSA-N
LCMS 156	2-(2-(2-hydroxyethoxy)ethoxy)ethyl nonanoate	3	C15H30O5	290.209	YAPDBJRPYRJSFF-UHFFFAOYSA-N
LCMS 157	Pentadecan-1-amine	3	C15H33N	227.261	JPZYXGPCHFZBHO-UHFFFAOYSA-N
LCMS 158	Di-iso-butyl phtalate	1	C16H22O4	278.152	MGWAVDBGNNKXQV-UHFFFAOYSA-N
LCMS 159	2-(((2-ethylhexyl)oxy)carbonyl)benzoic acid	3	C16H22O4	278.152	DJDSLBVSSOQSLW-UHFFFAOYSA-N
LCMS 160	2-(2-hydroxyethoxy)ethyl dodecanoate	3	C16H32O4	288.23	WGIMXKDCVCTHGW-UHFFFAOYSA-N
LCMS 161	2-(2-(2-hydroxyethoxy)ethoxy)ethyl decanoate	3	C16H32O5	304.225	HLLBXNKHJCWFFI-UHFFFAOYSA-N
LCMS 162	2-(2-(2-(2-hydroxyethoxy)ethoxy)ethoxy)ethyl octanoate	3	C16H32O6	320.22	ZNTIHUNBZVIFHC-UHFFFAOYSA-N
LCMS 163	Hexadecanamide	3	C16H33NO	255.256	HSEMFIZWXHQJAE-UHFFFAOYSA-N
LCMS 164	Morphine	3	C17H19NO3	285.136	BQJCRHHNABKAKU-KBQPJGBKSA-N
LCMS 165	Diphenhydramine	1	C17H21NO	255.162	ZZVUWRFHKOJYTH-UHFFFAOYSA-N
LCMS 166	2-(2-(2-(2-hydroxyethoxy)ethoxy)ethoxy)ethyl nonanoate	3	C17H34O6	334.236	YPWVZBRBNLABPX-UHFFFAOYSA-N
LCMS 167	2-(2-(2-(undecyloxy)ethoxy)ethoxy)ethanol	3	C17H36O4	304.261	ASULYNFXTCGEAN-UHFFFAOYSA-N
LCMS 168	2,5,8,11,14,17,20,23-octaoxapentacosan-25-ol	3	C17H36O9	384.236	SZGNWRSFHADOMY-UHFFFAOYSA-N
LCMS 169	4,6,6,7,8,8-hexamethyl-4,6,7,8-tetrahydrocyclopenta[g]isochromen-1(3H)-one	3	C18H24O2	272.178	PGMHPYRIXBRRQD-UHFFFAOYSA-N
LCMS 170	Linoleic acid	3	C18H32O2	280.24	OYHQOLUKZRVURQ-HZJYTTRNSA-N
LCMS 171	2-(2-(2-hydroxyethoxy)ethoxy)ethyl dodecanoate	3	C18H36O5	332.256	JPFNYQCURDHMDY-UHFFFAOYSA-N
LCMS 172	2-(2-(2-(2-hydroxyethoxy)ethoxy)ethoxy)ethyl decanoate	3	C18H36O6	348.251	WBLDKYBWEHXCRF-UHFFFAOYSA-N
LCMS 173	14-hydroxy-3,6,9,12-tetraoxatetradecyl octanoate	3	C18H36O7	364.246	CSNINPBUICSTHD-UHFFFAOYSA-N
LCMS 174	2-((3-dodecanamidopropyl)dimethylammonio)acetate	3	C19H38N2O3	342.288	MRUAUOIMASANKQ-UHFFFAOYSA-N
LCMS 175	14-hydroxy-3,6,9,12-tetraoxatetradecyl nonanoate	3	C19H38O7	378.262	LMBOXHILCODIIU-UHFFFAOYSA-N
LCMS 176	Phenolphthalein	1	C20H14O4	318.089	KJFMBFZCATUALV-UHFFFAOYSA-N
LCMS 177	Diltiazem	1	C20H24N2O3S	372.151	NZHUXMZTSSZXSB-MOPGFXCFSA-N
LCMS 178	Acetyl tri-n-butyl citrate	3	C20H34O8	402.225	QZCLKYGREBVARF-UHFFFAOYSA-N
LCMS 179	2-(2-(2-hydroxyethoxy)ethoxy)ethyl tetradecanoate	3	C20H40O5	360.288	BKIUTBUGQBASJK-UHFFFAOYSA-N
LCMS 180	2-(2-(2-(2-hydroxyethoxy)ethoxy)ethoxy)ethyl dodecanoate	3	C20H40O6	376.282	DYQXMFHEZICODL-UHFFFAOYSA-N
LCMS 181	14-hydroxy-3,6,9,12-tetraoxatetradecyl decanoate	3	C20H40O7	392.277	KNVNGOMIDQJULD-UHFFFAOYSA-N
LCMS 182	17-hydroxy-3,6,9,12,15-pentaoxaheptadecyl octanoate	3	C20H40O8	408.272	CATXIOKXPWLCCI-UHFFFAOYSA-N
LCMS 183	2-(2-(hexadecyloxy)ethoxy)ethanol	3	C20H42O3	330.313	NMSBTWLFBGNKON-UHFFFAOYSA-N
LCMS 184	Cannabidiol	1	C21H30O2	314.225	QHMBSVQNZZTUGM-ZWKOTPCHSA-N
LCMS 185	Corticosterone	2	C21H30O4	346.214	OMFXVFTZEKFJBZ-HJTSIMOOSA-N
LCMS 186	2-(2-(2-(4-nonylphenoxy)ethoxy)ethoxy)ethanol	3	C21H36O4	352.261	ZIJRVWRFZGXKMY-UHFFFAOYSA-N
LCMS 187	2-(dimethyl(3-tetradecanamidopropyl)ammonio)acetate	3	C21H42N2O3	370.32	QGCUAFIULMNFPJ-UHFFFAOYSA-N
LCMS 188	17-hydroxy-3,6,9,12,15-pentaoxaheptadecyl nonanoate	3	C21H42O8	422.288	DVVITILFACYAFG-UHFFFAOYSA-N
LCMS 189	2-(2-(2-(pentadecyloxy)ethoxy)ethoxy)ethanol	3	C21H44O4	360.324	OEYRUWHOSZDOCS-UHFFFAOYSA-N
LCMS 190	Isodecyl diphenyl phosphate	3	C22H31O4P	390.196	RYUJRXVZSJCHDZ-UHFFFAOYSA-N
LCMS 191	Benzquinamide	3	C22H32N2O5	404.231	JSZILQVIPPROJI-UHFFFAOYSA-N
LCMS 192	Primobolan	3	C22H32O3	344.235	PGAUJQOPTMSERF-SFQBHUMCSA-N
LCMS 193	2-(2-(2-(2-hydroxyethoxy)ethoxy)ethoxy)ethyl tetradecanoate	3	C22H44O6	404.314	FEROEQVZBFYCBK-UHFFFAOYSA-N
LCMS 194	14-hydroxy-3,6,9,12-tetraoxatetradecyl dodecanoate	3	C22H44O7	420.309	ODGZOZAHFLIINP-UHFFFAOYSA-N
LCMS 195	17-hydroxy-3,6,9,12,15-pentaoxaheptadecyl decanoate	3	C22H44O8	436.304	NBKJIDQTILVPCI-UHFFFAOYSA-N
LCMS 196	20-hydroxy-3,6,9,12,15,18-hexaoxaicosyl octanoate	3	C22H44O9	452.299	RTCHKMVKKMTDJG-UHFFFAOYSA-N
LCMS 197	2-(2-(2-(hexadecyloxy)ethoxy)ethoxy)ethanol	3	C22H46O4	374.34	FSVRFCBLVIJHQY-UHFFFAOYSA-N
LCMS 198	2-(2-(2-(2-(4-nonylphenoxy)ethoxy)ethoxy)ethoxy)ethanol	3	C23H40O5	396.288	UTXPMECBRCEYCI-UHFFFAOYSA-N
LCMS 199	N-benzyl-N,N-dimethyltetradecan-1-aminium	3	C23H42N+	332.332	WNBGYVXHFTYOBY-UHFFFAOYSA-N
LCMS 200	Tricosanoic acid	2	C23H46O2	354.35	XEZVDURJDFGERA-UHFFFAOYSA-N
LCMS 201	20-hydroxy-3,6,9,12,15,18-hexaoxaicosyl nonanoate	3	C23H46O9	466.314	CCSAOFZRVSTSOF-UHFFFAOYSA-N
LCMS 202	23-hydroxy-3,6,9,12,15,18,21-heptaoxatricosyl octanoate	3	C24H48O10	496.325	YLOBMKPGQSLPHP-UHFFFAOYSA-N
LCMS 203	14-hydroxy-3,6,9,12-tetraoxatetradecyl tetradecanoate	3	C24H48O7	448.34	YPTYWVFYBHVJIH-UHFFFAOYSA-N
LCMS 204	17-hydroxy-3,6,9,12,15-pentaoxaheptadecyl dodecanoate	3	C24H48O8	464.335	IDTQVQPVUYLMJJ-UHFFFAOYSA-N
LCMS 205	20-hydroxy-3,6,9,12,15,18-hexaoxaicosyl decanoate	3	C24H48O9	480.33	WZELLTGYBFWRMY-UHFFFAOYSA-N
LCMS 206	3,6,9,12-tetraoxaoctacosan-1-ol	3	C24H50O5	418.366	CACXEVGZNASLOU-UHFFFAOYSA-N
LCMS 207	14-(4-nonylphenoxy)-3,6,9,12-tetraoxatetradecan-1-ol	3	C25H44O6	440.314	PITRRWWILGYENJ-UHFFFAOYSA-N
LCMS 208	23-hydroxy-3,6,9,12,15,18,21-heptaoxatricosyl nonanoate	3	C25H50O10	510.34	FOYOHUFLABRGAZ-UHFFFAOYSA-N
LCMS 209	23-hydroxy-3,6,9,12,15,18,21-heptaoxatricosyl decanoate	3	C26H52O10	524.356	XZHFRXPZYPLDJW-UHFFFAOYSA-N
LCMS 210	26-hydroxy-3,6,9,12,15,18,21,24-octaoxahexacosyl octanoate	3	C26H52O11	540.351	JDCZHVOWYSDFJM-UHFFFAOYSA-N
LCMS 211	14-hydroxy-3,6,9,12-tetraoxatetradecyl palmitate	3	C26H52O7	476.371	LLHTXKPSNHNFAD-UHFFFAOYSA-N
LCMS 212	17-hydroxy-3,6,9,12,15-pentaoxaheptadecyl tetradecanoate	3	C26H52O8	492.366	LQBZLNXUBPHNNO-UHFFFAOYSA-N
LCMS 213	20-hydroxy-3,6,9,12,15,18-hexaoxaicosyl dodecanoate	3	C26H52O9	508.361	BQQKPNOCOGNCFY-UHFFFAOYSA-N
LCMS 214	3,6,9,12,15-pentaoxahentriacontan-1-ol	3	C26H54O6	462.392	CJZQCJWPIYNMQG-UHFFFAOYSA-N
LCMS 215	Tris(isopropylphenyl) phosphate	3	C27H33O4P	452.212	LIPMRGQQBZJCTM-UHFFFAOYSA-N
LCMS 216	17-(4-nonylphenoxy)-3,6,9,12,15-pentaoxaheptadecan-1-ol	3	C27H48O7	484.34	CEWJCLBGTPZECP-UHFFFAOYSA-N
LCMS 217	26-hydroxy-3,6,9,12,15,18,21,24-octaoxahexacosyl nonanoate	3	C27H54O11	554.367	YCIBHDXYBWWBPX-UHFFFAOYSA-N
LCMS 218	26-hydroxy-3,6,9,12,15,18,21,24-octaoxahexacosyl decanoate	3	C28H56O11	568.382	FQMWYTGVOFPLEO-UHFFFAOYSA-N
LCMS 219	29-hydroxy-3,6,9,12,15,18,21,24,27-nonaoxanonacosyl octanoate	3	C28H56O12	584.377	UHHALHNNMBVJHV-UHFFFAOYSA-N
LCMS 220	17-hydroxy-3,6,9,12,15-pentaoxaheptadecyl palmitate	3	C28H56O8	520.398	SMBPMPVFYXCAOZ-UHFFFAOYSA-N
LCMS 221	20-hydroxy-3,6,9,12,15,18-hexaoxaicosyl tetradecanoate	3	C28H56O9	536.392	ALKMBPJRJPQPMQ-UHFFFAOYSA-N
LCMS 222	3,6,9,12,15,18-hexaoxatetratriacontan-1-ol	3	C28H58O7	506.418	UOFCAQWHTQFNHS-UHFFFAOYSA-N
LCMS 223	20-(4-nonylphenoxy)-3,6,9,12,15,18-hexaoxaicosan-1-ol	3	C29H52O8	528.366	ATBQNLZREVOGBO-UHFFFAOYSA-N
LCMS 224	29-hydroxy-3,6,9,12,15,18,21,24,27-nonaoxanonacosyl nonanoate	3	C29H58O12	598.393	AOMHEZDGLKZXIW-UHFFFAOYSA-N
LCMS 225	Diundecyl phthalate	1	C30H50O4	474.371	QQVHEQUEHCEAKS-UHFFFAOYSA-N
LCMS 226	23-hydroxy-3,6,9,12,15,18,21-heptaoxatricosyl tetradecanoate	3	C30H60O10	580.419	XCMRYBRBBUJZCH-UHFFFAOYSA-N
LCMS 227	26-hydroxy-3,6,9,12,15,18,21,24-octaoxahexacosyl dodecanoate	3	C30H60O11	596.414	FGGVRPFJBBRZFG-UHFFFAOYSA-N
LCMS 228	29-hydroxy-3,6,9,12,15,18,21,24,27-nonaoxanonacosyl decanoate	3	C30H60O12	612.408	UHFRQXHEDKPDLF-UHFFFAOYSA-N
LCMS 229	32-hydroxy-3,6,9,12,15,18,21,24,27,30-decaoxadotriacontyl octanoate	3	C30H60O13	628.403	IPECMKOQBDNOJL-UHFFFAOYSA-N
LCMS 230	20-hydroxy-3,6,9,12,15,18-hexaoxaicosyl palmitate	3	C30H60O9	564.424	VWCYETJWZCXPEI-UHFFFAOYSA-N
LCMS 231	3,6,9,12,15,18,21-heptaoxaheptatriacontan-1-ol	3	C30H62O8	550.444	IUFWXADACDFZNB-UHFFFAOYSA-N
LCMS 232	23-(4-nonylphenoxy)-3,6,9,12,15,18,21-heptaoxatricosan-1-ol	3	C31H56O9	572.392	XXPRRHYTDCWGRP-UHFFFAOYSA-N
LCMS 233	32-hydroxy-3,6,9,12,15,18,21,24,27,30-decaoxadotriacontyl nonanoate	3	C31H62O13	642.419	AJUNNRBLYYGVAW-UHFFFAOYSA-N
LCMS 234	23-hydroxy-3,6,9,12,15,18,21-heptaoxatricosyl palmitate	3	C32H64O10	608.45	RZAXZESLSAEIPT-UHFFFAOYSA-N
LCMS 235	26-hydroxy-3,6,9,12,15,18,21,24-octaoxahexacosyl tetradecanoate	3	C32H64O11	624.445	OFBQHRRCZCZEJS-UHFFFAOYSA-N
LCMS 236	29-hydroxy-3,6,9,12,15,18,21,24,27-nonaoxanonacosyl dodecanoate	3	C32H64O12	640.44	ZKFUTHWPTOMQDM-UHFFFAOYSA-N
LCMS 237	32-hydroxy-3,6,9,12,15,18,21,24,27,30-decaoxadotriacontyl decanoate	3	C32H64O13	656.435	UMEAIWDSGCWXIQ-UHFFFAOYSA-N
LCMS 238	35-hydroxy-3,6,9,12,15,18,21,24,27,30,33-undecaoxapentatriacontyl octanoate	3	C32H64O14	672.43	VCCMCKSRLNBHCC-UHFFFAOYSA-N
LCMS 239	3,6,9,12,15,18,21,24,27,30,33-undecaoxatritetracontan-1-ol	3	C32H66O12	642.455	DCVJRIWYLXEYES-UHFFFAOYSA-N
LCMS 240	3,6,9,12,15,18,21,24-octaoxatetracontan-1-ol	3	C32H66O9	594.471	YAMTWWUZRPSEMV-UHFFFAOYSA-N
LCMS 241	26-(4-nonylphenoxy)-3,6,9,12,15,18,21,24-octaoxahexacosan-1-ol	3	C33H60O10	616.419	FBWNMEQMRUMQSO-UHFFFAOYSA-N
LCMS 242	35-hydroxy-3,6,9,12,15,18,21,24,27,30,33-undecaoxapentatriacontyl nonanoate	3	C33H66O14	686.445	QYTDXMUUUSDHBL-UHFFFAOYSA-N
LCMS 243	3,6,9,12,15,18,21,24,27,30,33-undecaoxatetratetracontan-1-ol	3	C33H68O12	656.471	RXAFFGIGHRRHMW-UHFFFAOYSA-N
LCMS 244	26-hydroxy-3,6,9,12,15,18,21,24-octaoxahexacosyl palmitate	3	C34H68O11	652.476	FPTHRGMRNSTLNQ-UHFFFAOYSA-N
LCMS 245	29-hydroxy-3,6,9,12,15,18,21,24,27-nonaoxanonacosyl tetradecanoate	3	C34H68O12	668.471	PJJSQKCULZLBQY-UHFFFAOYSA-N
LCMS 246	32-hydroxy-3,6,9,12,15,18,21,24,27,30-decaoxadotriacontyl dodecanoate	3	C34H68O13	684.466	XECFJRURBHZBOA-UHFFFAOYSA-N
LCMS 247	35-hydroxy-3,6,9,12,15,18,21,24,27,30,33-undecaoxapentatriacontyl decanoate	3	C34H68O14	700.461	JWNFJOGXKJKVJN-UHFFFAOYSA-N
LCMS 248	38-hydroxy-3,6,9,12,15,18,21,24,27,30,33,36-dodecaoxaoctatriacontyl octanoate	3	C34H68O15	716.456	BUDJPZQIPOMXID-UHFFFAOYSA-N
LCMS 249	3,6,9,12,15,18,21,24,27-nonaoxatritetracontan-1-ol	3	C34H70O10	638.497	CSZUWXUVMBXAOG-UHFFFAOYSA-N
LCMS 250	3,6,9,12,15,18,21,24,27,30,33-Undecaoxapentatetracontan-1-ol	3	C34H70O12	670.487	QEZQGPFAVAAYQT-UHFFFAOYSA-N
LCMS 251	3,6,9,12,15,18,21,24,27,30,33,36-dodecaoxahexatetracontan-1-ol	3	C34H70O13	686.482	XLTPXGAFJOENJG-UHFFFAOYSA-N
LCMS 252	29-(4-nonylphenoxy)-3,6,9,12,15,18,21,24,27-nonaoxanonacosan-1-ol	3	C35H64O11	660.445	CXIISRLRZRAKST-UHFFFAOYSA-N
LCMS 253	38-hydroxy-3,6,9,12,15,18,21,24,27,30,33,36-dodecaoxaoctatriacontyl nonanoate	3	C35H70O15	730.471	IVWMFBSBXSKBEW-UHFFFAOYSA-N
LCMS 254	3,6,9,12,15,18,21,24,27,30,33-undecaoxahexatetracontan-1-ol	3	C35H72O12	684.502	RDGFGDRHKNYSER-UHFFFAOYSA-N
LCMS 255	3,6,9,12,15,18,21,24,27,30,33,36-dodecaoxaheptatetracontan-1-ol	3	C35H72O13	700.497	BWQLDBZHBVQNIK-UHFFFAOYSA-N
LCMS 256	29-hydroxy-3,6,9,12,15,18,21,24,27-nonaoxanonacosyl palmitate	3	C36H72O12	696.502	MJRHVVZBLCUUSB-UHFFFAOYSA-N
LCMS 257	32-hydroxy-3,6,9,12,15,18,21,24,27,30-decaoxadotriacontyl tetradecanoate	3	C36H72O13	712.497	RABUHCXABKUKDF-UHFFFAOYSA-N
LCMS 258	35-hydroxy-3,6,9,12,15,18,21,24,27,30,33-undecaoxapentatriacontyl dodecanoate	3	C36H72O14	728.492	VYMFQAYLNYQHER-UHFFFAOYSA-N
LCMS 259	38-hydroxy-3,6,9,12,15,18,21,24,27,30,33,36-dodecaoxaoctatriacontyl decanoate	3	C36H72O15	744.487	PZAVLWWNMWNGHQ-UHFFFAOYSA-N
LCMS 260	41-hydroxy-3,6,9,12,15,18,21,24,27,30,33,36,39-tridecaoxahentetracontyl octanoate	3	C36H72O16	760.482	YPZIRHZQEZEYBM-UHFFFAOYSA-N
LCMS 261	3,6,9,12,15,18,21,24,27,30-decaoxahexatetracontan-1-ol	3	C36H74O11	682.523	ZWINLZAYDMUOAE-UHFFFAOYSA-N
LCMS 262	3,6,9,12,15,18,21,24,27,30,33-undecaoxaheptatetracontan-1-ol	3	C36H74O12	698.518	ALAUUPGERGAICT-UHFFFAOYSA-N
LCMS 263	3,6,9,12,15,18,21,24,27,30,33,36-dodecaoxaoctatetracontan-1-ol	3	C36H74O13	714.513	WMPGRAUYWYBJKX-UHFFFAOYSA-N
LCMS 264	3,6,9,12,15,18,21,24,27,30,33,36,39-tridecaoxanonatetracontan-1-ol	3	C36H74O14	730.508	RWMRTESQCAXGCH-UHFFFAOYSA-N
LCMS 265	32-(4-nonylphenoxy)-3,6,9,12,15,18,21,24,27,30-decaoxadotriacontan-1-ol	3	C37H68O12	704.471	YFTZKLGVTSRCMS-UHFFFAOYSA-N
LCMS 266	41-hydroxy-3,6,9,12,15,18,21,24,27,30,33,36,39-tridecaoxahentetracontyl nonanoate	3	C37H74O16	774.498	GRRLLPLTCJWLKW-UHFFFAOYSA-N
LCMS 267	3,6,9,12,15,18,21,24,27,30,33-undecaoxaoctatetracontan-1-ol	3	C37H76O12	712.534	ABYLRKFVNRQLQZ-UHFFFAOYSA-N
LCMS 268	3,6,9,12,15,18,21,24,27,30,33,36-dodecaoxanonatetracontan-1-ol	3	C37H76O13	728.529	VQRLKTXIIUMPIV-UHFFFAOYSA-N
LCMS 269	3,6,9,12,15,18,21,24,27,30,33,36,39-tridecaoxapentacontan-1-ol	3	C37H76O14	744.524	VGQGNMMASGDTMR-UHFFFAOYSA-N
LCMS 270	32-hydroxy-3,6,9,12,15,18,21,24,27,30-decaoxadotriacontyl palmitate	3	C38H76O13	740.529	UBRGBAFXMMRLNA-UHFFFAOYSA-N
LCMS 271	35-hydroxy-3,6,9,12,15,18,21,24,27,30,33-undecaoxapentatriacontyl tetradecanoate	3	C38H76O14	756.524	MMEFQEDXQMHIBD-UHFFFAOYSA-N
LCMS 272	38-hydroxy-3,6,9,12,15,18,21,24,27,30,33,36-dodecaoxaoctatriacontyl dodecanoate	3	C38H76O15	772.518	UFXPXATXRYJANJ-UHFFFAOYSA-N
LCMS 273	41-hydroxy-3,6,9,12,15,18,21,24,27,30,33,36,39-tridecaoxahentetracontyl decanoate	3	C38H76O16	788.513	WTGCRUWFTVMPKD-UHFFFAOYSA-N
LCMS 274	44-hydroxy-3,6,9,12,15,18,21,24,27,30,33,36,39,42-tetradecaoxatetratetracontyl octanoate	3	C38H76O17	804.508	XVGCJUJOLYDAKO-UHFFFAOYSA-N
LCMS 275	3,6,9,12,15,18,21,24,27,30,33-undecaoxanonatetracontan-1-ol	3	C38H78O12	726.549	WSHMHCPFFDEDHK-UHFFFAOYSA-N
LCMS 276	3,6,9,12,15,18,21,24,27,30,33,36-dodecaoxapentacontan-1-ol	3	C38H78O13	742.544	CAYQUDJGOSZBKU-UHFFFAOYSA-N
LCMS 277	3,6,9,12,15,18,21,24,27,30,33,36,39-tridecaoxahenpentacontan-1-ol	3	C38H78O14	758.539	QOAOXEXLYDNOBL-UHFFFAOYSA-N
LCMS 278	3,6,9,12,15,18,21,24,27,30,33,36,39,42-tetradecaoxadopentacontan-1-ol	3	C38H78O15	774.534	BJSRDEKYYBEBFX-UHFFFAOYSA-N
LCMS 279	Bisphenol A bis(diphenyl phosphate)	3	C39H34O8P2	692.173	BQPNUOYXSVUVMY-UHFFFAOYSA-N
LCMS 280	35-(4-nonylphenoxy)-3,6,9,12,15,18,21,24,27,30,33-undecaoxapentatriacontan-1-ol	3	C39H72O13	748.497	WIHIUFRJMOAJFO-UHFFFAOYSA-N
LCMS 281	44-hydroxy-3,6,9,12,15,18,21,24,27,30,33,36,39,42-tetradecaoxatetratetracontyl nonanoate	3	C39H78O17	818.524	PGSHGFBUFBCXFA-UHFFFAOYSA-N
LCMS 282	3,6,9,12,15,18,21,24,27,30,33,36-dodecaoxahenpentacontan-1-ol	3	C39H80O13	756.56	KDMNWOBOBQWWJL-UHFFFAOYSA-N
LCMS 283	3,6,9,12,15,18,21,24,27,30,33,36,39-tridecaoxadopentacontan-1-ol	3	C39H80O14	772.555	APNBHFZALBFIGT-UHFFFAOYSA-N
LCMS 284	3,6,9,12,15,18,21,24,27,30,33,36,39,42-tetradecaoxatripentacontan-1-ol	3	C39H80O15	788.55	DWYGLGNEBHQAGB-UHFFFAOYSA-N
LCMS 285	35-hydroxy-3,6,9,12,15,18,21,24,27,30,33-undecaoxapentatriacontyl palmitate	3	C40H80O14	784.555	IRFLRBCKTGZSSB-UHFFFAOYSA-N
LCMS 286	38-hydroxy-3,6,9,12,15,18,21,24,27,30,33,36-dodecaoxaoctatriacontyl tetradecanoate	3	C40H80O15	800.55	WQSRJLPPLLJBDN-UHFFFAOYSA-N
LCMS 287	41-hydroxy-3,6,9,12,15,18,21,24,27,30,33,36,39-tridecaoxahentetracontyl dodecanoate	3	C40H80O16	816.545	ITWHMYRTBFICML-UHFFFAOYSA-N
LCMS 288	44-hydroxy-3,6,9,12,15,18,21,24,27,30,33,36,39,42-tetradecaoxatetratetracontyl decanoate	3	C40H80O17	832.54	ZYQYNHDFLLWRRR-UHFFFAOYSA-N
LCMS 289	47-hydroxy-3,6,9,12,15,18,21,24,27,30,33,36,39,42,45-pentadecaoxaheptatetracontyl octanoate	3	C40H80O18	848.534	GHRBUBBYRVBTIB-UHFFFAOYSA-N
LCMS 290	3,6,9,12,15,18,21,24,27,30,33,36-dodecaoxadopentacontan-1-ol	3	C40H82O13	770.576	DVCJBXDDMHZFDE-UHFFFAOYSA-N
LCMS 291	3,6,9,12,15,18,21,24,27,30,33,36,39-tridecaoxatripentacontan-1-ol	3	C40H82O14	786.57	ALJZTVRPEAUVRH-UHFFFAOYSA-N
LCMS 292	3,6,9,12,15,18,21,24,27,30,33,36,39,42,45-pentadecaoxapentapentacontan-1-ol	3	C40H82O16	818.56	COPASYWTAMQYNO-UHFFFAOYSA-N
LCMS 293	38-(4-nonylphenoxy)-3,6,9,12,15,18,21,24,27,30,33,36-dodecaoxaoctatriacontan-1-ol	3	C41H76O14	792.524	FBALLGBRGQTMMZ-UHFFFAOYSA-N
LCMS 294	47-hydroxy-3,6,9,12,15,18,21,24,27,30,33,36,39,42,45-pentadecaoxaheptatetracontyl nonanoate	3	C41H82O18	862.55	UXMKZJZJMLECNE-UHFFFAOYSA-N
LCMS 295	3,6,9,12,15,18,21,24,27,30,33,36,39-tridecaoxatetrapentacontan-1-ol	3	C41H84O14	800.586	CNVSPOULGKMGPA-UHFFFAOYSA-N
LCMS 296	3,6,9,12,15,18,21,24,27,30,33,36,39,42-tetradecaoxapentapentacontan-1-ol	3	C41H84O15	816.581	IMTPRWOJUQONJS-UHFFFAOYSA-N
LCMS 297	3,6,9,12,15,18,21,24,27,30,33,36,39,42,45-pentadecaoxahexapentacontan-1-ol	3	C41H84O16	832.576	POYFJIXLZDJKIH-UHFFFAOYSA-N
LCMS 298	Tris(2,4-di-tert-butylphenyl) phosphate	3	C42H63O4P	662.446	AZSKHRTUXHLAHS-UHFFFAOYSA-N
LCMS 299	38-hydroxy-3,6,9,12,15,18,21,24,27,30,33,36-dodecaoxaoctatriacontyl palmitate	3	C42H84O15	828.581	UQTYWDQYCZDPAZ-UHFFFAOYSA-N
LCMS 300	41-hydroxy-3,6,9,12,15,18,21,24,27,30,33,36,39-tridecaoxahentetracontyl tetradecanoate	3	C42H84O16	844.576	MPYZUYQAWZAAAH-UHFFFAOYSA-N
LCMS 301	44-hydroxy-3,6,9,12,15,18,21,24,27,30,33,36,39,42-tetradecaoxatetratetracontyl dodecanoate	3	C42H84O17	860.571	WPZJGUWBZUARIS-UHFFFAOYSA-N
LCMS 302	47-hydroxy-3,6,9,12,15,18,21,24,27,30,33,36,39,42,45-pentadecaoxaheptatetracontyl decanoate	3	C42H84O18	876.566	IMMQNZJQFQFKER-UHFFFAOYSA-N
LCMS 303	50-hydroxy-3,6,9,12,15,18,21,24,27,30,33,36,39,42,45,48-hexadecaoxapentacontyl octanoate	3	C42H84O19	892.561	FNGHTBOBOAFDGV-UHFFFAOYSA-N
LCMS 304	3,6,9,12,15,18,21,24,27,30,33,36,39-tridecaoxapentapentacontan-1-ol	3	C42H86O14	814.602	AHXVFURRUSTHBO-UHFFFAOYSA-N
LCMS 305	3,6,9,12,15,18,21,24,27,30,33,36,39,42-tetradecaoxahexapentacontan-1-ol	3	C42H86O15	830.597	VJCZFXPOKPORQC-UHFFFAOYSA-N
LCMS 306	3,6,9,12,15,18,21,24,27,30,33,36,39,42,45-pentadecaoxaheptapentacontan-1-ol	3	C42H86O16	846.592	VFZBRAARIDAFGK-UHFFFAOYSA-N
LCMS 307	3,6,9,12,15,18,21,24,27,30,33,36,39,42,45,48-hexadecaoxaoctapentacontan-1-ol	3	C42H86O17	862.587	GFLNLZXHJBTTAG-UHFFFAOYSA-N
LCMS 308	41-(4-nonylphenoxy)-3,6,9,12,15,18,21,24,27,30,33,36,39-tridecaoxahentetracontan-1-ol	3	C43H80O15	836.55	FVJPEAADAOKTOQ-UHFFFAOYSA-N
LCMS 309	50-hydroxy-3,6,9,12,15,18,21,24,27,30,33,36,39,42,45,48-hexadecaoxapentacontyl nonanoate	3	C42H86O17	862.587	SZGAQZWXSCSIHS-UHFFFAOYSA-N
LCMS 310	3,6,9,12,15,18,21,24,27,30,33,36,39,42-tetradecaoxaheptapentacontan-1-ol	3	C43H88O15	844.612	BARNXMPDBMMIEK-UHFFFAOYSA-N
LCMS 311	3,6,9,12,15,18,21,24,27,30,33,36,39,42,45-pentadecaoxaoctapentacontan-1-ol	3	C43H88O16	860.607	IXDVBNXMGFASJK-UHFFFAOYSA-N
LCMS 312	3,6,9,12,15,18,21,24,27,30,33,36,39,42,45,48-hexadecaoxanonapentacontan-1-ol	3	C43H88O17	876.602	WODJIHQXZKIEIC-UHFFFAOYSA-N
LCMS 313	41-hydroxy-3,6,9,12,15,18,21,24,27,30,33,36,39-tridecaoxahentetracontyl palmitate	3	C44H88O16	872.607	NCMWKUHMNHWWPG-UHFFFAOYSA-N
LCMS 314	44-hydroxy-3,6,9,12,15,18,21,24,27,30,33,36,39,42-tetradecaoxatetratetracontyl tetradecanoate	3	C44H88O17	888.602	RYVBFQLTVIPUJZ-UHFFFAOYSA-N
LCMS 315	47-hydroxy-3,6,9,12,15,18,21,24,27,30,33,36,39,42,45-pentadecaoxaheptatetracontyl dodecanoate	3	C44H88O18	904.597	CIUOLCSUXLBMMS-UHFFFAOYSA-N
LCMS 316	3,6,9,12,15,18,21,24,27,30,33,36,39,42-tetradecaoxaoctapentacontan-1-ol	3	C44H90O15	858.628	SYEBNAKNKFUFQW-UHFFFAOYSA-N
LCMS 317	3,6,9,12,15,18,21,24,27,30,33,36,39,42,45,48-hexadecaoxahexacontan-1-ol	3	C44H90O17	890.618	SCHZNTAOTOHPSS-UHFFFAOYSA-N
LCMS 318	3,6,9,12,15,18,21,24,27,30,33,36,39,42,45,48,51-heptadecaoxahenhexacontan-1-ol	3	C44H90O18	906.613	PAAWKQJIKMPREQ-UHFFFAOYSA-N
LCMS 319	3,6,9,12,15,18,21,24,27,30,33,36,39,42,45-pentadecaoxahexacontan-1-ol	3	C45H92O16	888.639	UGCNFGIEGOMYFL-UHFFFAOYSA-N
LCMS 320	3,6,9,12,15,18,21,24,27,30,33,36,39,42,45,48-hexadecaoxahenhexacontan-1-ol	3	C45H92O17	904.633	DEISJDQNCOUQBO-UHFFFAOYSA-N
LCMS 321	3,6,9,12,15,18,21,24,27,30,33,36,39,42,45,48,51-heptadecaoxadohexacontan-1-ol	3	C45H92O18	920.628	XWHTYTOTUYUGJQ-UHFFFAOYSA-N
LCMS 322	44-hydroxy-3,6,9,12,15,18,21,24,27,30,33,36,39,42-tetradecaoxatetratetracontyl palmitate	3	C46H92O17	916.633	WMYVMJQDMDCBNQ-UHFFFAOYSA-N
LCMS 323	47-hydroxy-3,6,9,12,15,18,21,24,27,30,33,36,39,42,45-pentadecaoxaheptatetracontyl tetradecanoate	3	C46H92O18	932.628	ABRCRGUEUQMNKD-UHFFFAOYSA-N
LCMS 324	3,6,9,12,15,18,21,24,27,30,33,36,39,42,45-pentadecaoxahenhexacontan-1-ol	3	C46H94O16	902.654	GQKLMSVBMYUPQC-UHFFFAOYSA-N
LCMS 325	3,6,9,12,15,18,21,24,27,30,33,36,39,42,45,48,51-heptadecaoxatrihexacontan-1-ol	3	C46H94O18	934.644	QRGYUDOXWYOHFL-UHFFFAOYSA-N
LCMS 326	3,6,9,12,15,18,21,24,27,30,33,36,39,42,45,48,51,54-octadecaoxatetrahexacontan-1-ol	3	C46H94O19	950.639	BCOSZPFIEDBMNN-UHFFFAOYSA-N
LCMS 327	47-(4-nonylphenoxy)-3,6,9,12,15,18,21,24,27,30,33,36,39,42,45-pentadecaoxaheptatetracontan-1-ol	3	C47H88O17	924.602	WCERPFOWRLXYQI-UHFFFAOYSA-N
LCMS 328	3,6,9,12,15,18,21,24,27,30,33,36,39,42,45,48-hexadecaoxatrihexacontan-1-ol	3	C47H96O17	932.665	VLNOCWDSORPHNH-UHFFFAOYSA-N
LCMS 329	3,6,9,12,15,18,21,24,27,30,33,36,39,42,45,48,51-heptadecaoxatetrahexacontan-1-ol	3	C47H96O18	948.66	MEPPPHNIYXRFEE-UHFFFAOYSA-N
LCMS 330	50-hydroxy-3,6,9,12,15,18,21,24,27,30,33,36,39,42,45,48-hexadecaoxapentacontyl tetradecanoate	3	C48H96O19	976.655	DGVVSCSRHQITHH-UHFFFAOYSA-N
LCMS 331	3,6,9,12,15,18,21,24,27,30,33,36,39,42,45,48-hexadecaoxatetrahexacontan-1-ol	3	C48H98O17	946.68	BXWMGWONBKCABA-UHFFFAOYSA-N
LCMS 332	50-(4-nonylphenoxy)-3,6,9,12,15,18,21,24,27,30,33,36,39,42,45,48-hexadecaoxapentacontan-1-ol	3	C49H92O18	968.628	XYFPAHRNVLCKAN-UHFFFAOYSA-N
LCMS 333	Metformin	1	C4H11N5	129.101	XZWYZXLIPXDOLR-UHFFFAOYSA-N
LCMS 334	Diethanolamine	3	C4H11NO2	105.079	ZBCBWPMODOFKDW-UHFFFAOYSA-N
LCMS 335	Diethyl phosphate	2	C4H11O4P	154.039	UCQFCFPECQILOL-UHFFFAOYSA-N
LCMS 336	3,6,9,12,15,18,21,24,27,30,33,36,39,42,45,48,51,54,57,60,63,66,69,72-tetracosaoxatetraheptacontane-1,74-diol	3	C50H102O26	1118.67	KQVYYDYNKAKTBP-UHFFFAOYSA-N
LCMS 337	3,6,9,12,15,18,21,24,27,30,33,36,39,42,45,48,51,54,57,60,63,66,69,72,75-pentacosaoxaheptaheptacontane-1,77-diol	3	C52H106O27	1162.69	IPFRQPXOOGTYQF-UHFFFAOYSA-N
LCMS 338	3,6,9,12,15,18,21,24,27,30,33,36,39,42,45,48,51,54,57,60,63,66,69,72,75,78-hexacosaoxaoctacontane-1,80-diol	3	C54H110O28	1206.72	ROBWXMBKZRGUGK-UHFFFAOYSA-N
LCMS 339	3,6,9,12,15,18,21,24,27,30,33,36,39,42,45,48,51,54,57,60,63,66,69,72,75,78,81-heptacosaoxatrioctacontane-1,83-diol	3	C56H114O29	1250.74	CZPYBWSSNRMMCN-UHFFFAOYSA-N
LCMS 340	3,6,9,12,15,18,21,24,27,30,33,36,39,42,45,48,51,54,57,60,63,66,69,72,75,78,81,84-octacosaoxahexaoctacontane-1,86-diol	3	C58H118O30	1294.77	BNEMBPHGMCKHDQ-UHFFFAOYSA-N
LCMS 341	Allopurinol	1	C5H4N4O	136.039	OFCNXPDARWKPPY-UHFFFAOYSA-N
LCMS 342	Hypoxanthine	2	C5H4N4O	136.039	FDGQSTZJBFJUBT-UHFFFAOYSA-N
LCMS 343	Adenine	3	C5H5N5	135.054	GFFGJBXGBJISGV-UHFFFAOYSA-N
LCMS 344	Guanine	3	C5H5N5O	151.049	UYTPUPDQBNUYGX-UHFFFAOYSA-N
LCMS 345	5-oxo-L-prolin	3	C5H7NO3	129.043	ODHCTXKNWHHXJC-VKHMYHEASA-N
LCMS 346	N-(hydroxymethyl)methacrylamide	3	C5H9NO2	115.063	DNTMQTKDNSEIFO-UHFFFAOYSA-N
LCMS 347	3,6,9,12,15,18,21,24,27,30,33,36,39,42,45,48,51,54,57,60,63,66,69,72,75,78,81,84,87-nonacosaoxanonaoctacontane-1,89-diol	3	C60H122O31	1338.8	LXISGELVFKWQKQ-UHFFFAOYSA-N
LCMS 348	3,6,9,12,15,18,21,24,27,30,33,36,39,42,45,48,51,54,57,60,63,66,69,72,75,78,81,84,87,90-triacontaoxadononacontane-1,92-diol	3	C62H126O32	1382.82	UKYBHPOHZHGKLN-UHFFFAOYSA-N
LCMS 349	3,6,9,12,15,18,21,24,27,30,33,36,39,42,45,48,51,54,57,60,63,66,69,72,75,78,81,84,87,90,93-hentriacontaoxapentanonacontane-1,95-diol	3	C64H130O33	1426.85	DFTANHQRVOHCAC-UHFFFAOYSA-N
LCMS 350	3,6,9,12,15,18,21,24,27,30,33,36,39,42,45,48,51,54,57,60,63,66,69,72,75,78,81,84,87,90,93,96-dotriacontaoxaoctanonacontane-1,98-diol	3	C66H134O34	1470.88	WFAHMZXRUUGWMO-UHFFFAOYSA-N
LCMS 351	Pentachlorophenol	1	C6HCl5O	263.847	IZUPBVBPLAPZRR-UHFFFAOYSA-N
LCMS 352	L(-)-Carnitine	3	C7H15NO3	161.105	PHIQHXFUZVPYII-UHFFFAOYSA-N
LCMS 353	2-(2-(2-methoxyethoxy)ethoxy)ethanol	3	C7H16O4	164.105	JLGLQAWTXXGVEM-UHFFFAOYSA-N
LCMS 354	Phenethylamine	1	C8H11N	121.089	BHHGXPLMPWCGHP-UHFFFAOYSA-N
LCMS 355	Phthalic anhydride	3	C8H4O3	148.016	LGRFSURHDFAFJT-UHFFFAOYSA-N
LCMS 356	Vanillin	2	C8H8O3	152.047	MWOOGOJBHIARFG-UHFFFAOYSA-N
LCMS 357	Tris(2-Chloropropyl) phosphate	3	C9H18Cl3O4P	326.001	GTRSAMFYSUBAGN-UHFFFAOYSA-N
LCMS 358	Hydroxyquinoline, 8-	3	C9H7NO	145.053	MCJGNVYPOGVAJF-UHFFFAOYSA-N
LCMS 359	Triclosan	1	C12H7Cl3O2	287.951	XEFQLINVKFYRCS-UHFFFAOYSA-N
LCMS 360	Tetrabromobisphenol-A	1	C15H12Br4O2	539.757	QPZHSCPXMCTYON-UHFFFAOYSA-N
LCMS 361	Dodecylbenzenesulfonic acid	3	C18H30O3S	326.192	WBIQQQGBSDOWNP-UHFFFAOYSA-N
LCMS 362	Stearamide	3	C18H37NO	283.288	LYRFLYHAGKPMFH-UHFFFAOYSA-N
LCMS 363	Perfluorooctanoic acid	3	C8HF15O2	413.974	SNGREZUHAYWORS-UHFFFAOYSA-N
LCMS 364	Decylbenzenesulphonic acid	3	C16H26O3S	298.16	UASQKKHYUPBQJR-UHFFFAOYSA-N
LCMS 365	8Z-Decene-4,6-diynoic acid	3	C10H10O2	162.068	CKFUQXLAOJQWNI-IHWYPQMZSA-N
LCMS 366	Dimethyl phthalate	1	C10H10O4	194.058	NIQCNGHVCWTJSM-UHFFFAOYSA-N
LCMS 367	Terephthalic acid, dimethyl ester	3	C10H10O4	194.058	WOZVHXUHUFLZGK-UHFFFAOYSA-N
LCMS 368	Dinoseb	1	C10H12N2O5	240.075	OWZPCEFYPSAJFR-UHFFFAOYSA-N
LCMS 369	Carbazochrome	3	C10H12N4O3	236.091	XSXCZNVKFKNLPR-SDQBBNPISA-N
LCMS 370	Benzoid acid, propyl ester	3	C10H12O2	164.084	UDEWPOVQBGFNGE-UHFFFAOYSA-N
LCMS 371	Malleic acid, diallyl ester	3	C10H12O4	196.074	ZPOLOEWJWXZUSP-WAYWQWQTSA-N
LCMS 372	Gallic acid, propyl ester	3	C10H12O5	212.068	ZTHYODDOHIVTJV-UHFFFAOYSA-N
LCMS 373	Chlordimeform	1	C10H13ClN2	196.077	STUSTWKEFDQFFZ-UHFFFAOYSA-N
LCMS 374	Phenacetine	2	C10H13NO2	179.095	CPJSUEIXXCENMM-UHFFFAOYSA-N
LCMS 375	3-(piperidin-2-yl)pyridine	1	C10H14N2	162.116	MTXSIJUGVMTTMU-UHFFFAOYSA-N
LCMS 376	2-(3,4-Dimethoxyphenyl)ethanol	3	C10H14O3	182.094	SRQAJMUHZROVHW-UHFFFAOYSA-N
LCMS 377	Bethanidine	3	C10H15N3	177.127	NIVZHWNOUVJHKV-UHFFFAOYSA-N
LCMS 378	Hordenine	1	C10H15NO	165.115	KUBCEEMXQZUPDQ-UHFFFAOYSA-N
LCMS 379	Methyl (1R,5R)-8-methyl-8-azabicyclo[3.2.1]oct-2-ene-2-carboxylate	3	C10H15NO2	181.11	MPSNEAHFGOEKBI-IONNQARKSA-N
LCMS 380	L-Glutaryl-Histamine	3	C10H16N4O3	240.122	FLEVPMVPMJVEDN-QMMMGPOBSA-N
LCMS 381	Dimetilan	3	C10H16N4O3	240.122	RDBIYWSVMRVKSG-UHFFFAOYSA-N
LCMS 382	Cimetidine	3	C10H16N6S	252.116	AQIXAKUUQRKLND-UHFFFAOYSA-N
LCMS 383	(-)-Camphor	3	C10H16O	152.12	DSSYKIVIOFKYAU-UHFFFAOYSA-N
LCMS 384	Neosaxitoxin	3	C10H17N7O5	315.129	PPEKGEBBBBNZKS-HGRQIUPRSA-N
LCMS 385	Thymol	3	C10H18O	154.136	NFLGAXVYCFJBMK-UHFFFAOYSA-N
LCMS 386	1,4-bis(oxiran-2-ylmethoxy)butane	3	C10H18O4	202.121	SHKUUQIDMUMQQK-UHFFFAOYSA-N
LCMS 387	Prometryn	3	C10H19N5S	241.136	AAEVYOVXGOFMJO-UHFFFAOYSA-N
LCMS 388	Decanoic acid	1	C10H20O2	172.146	GHVNFZFCNZKVNT-UHFFFAOYSA-N
LCMS 389	2-(2-butoxyethoxy)ethyl acetate	3	C10H20O4	204.136	VXQBJTKSVGFQOL-UHFFFAOYSA-N
LCMS 390	3-(trimethoxysilyl)propyl methacrylate	3	C10H20O5Si	248.108	XDLMVUHYZWKMMD-UHFFFAOYSA-N
LCMS 391	Pebulate	3	C10H21NOS	203.134	SGEJQUSYQTVSIU-UHFFFAOYSA-N
LCMS 392	3,6,9,12-tetraoxatetradecan-1-ol	3	C10H22O5	222.147	GTAKOUPXIUWZIA-UHFFFAOYSA-N
LCMS 393	2,2'-(oxybis(methylene))bis(2-(hydroxymethyl)propane-1,3-diol)	3	C10H22O7	254.137	TXBCBTDQIULDIA-UHFFFAOYSA-N
LCMS 394	N-(3-(trimethoxysilyl)propyl)butan-1-amine	3	C10H25NO3Si	235.16	XCOASYLMDUQBHW-UHFFFAOYSA-N
LCMS 395	Heptachlor epoxide	3	C10H5Cl7O	385.816	ZXFXBSWRVIQKOD-UHFFFAOYSA-N
LCMS 396	1,3,8-Naphthalenertriol	3	C10H8O3	176.047	USWUTUCXLQBQCG-UHFFFAOYSA-N
LCMS 397	6-Methylquinoline	3	C10H9N	143.073	LUYISICIYVKBTA-UHFFFAOYSA-N
LCMS 398	6-Methoxyquinoline	3	C10H9NO	159.068	HFDLDPJYCIEXJP-UHFFFAOYSA-N
LCMS 399	Perfluorodecanoic acid	3	C10HF19O2	513.967	PCIUEQPBYFRTEM-UHFFFAOYSA-N
LCMS 400	Benzyltectronic acid	3	C11H10O3	190.063	VHZXIZCTSXDLJY-UHFFFAOYSA-N
LCMS 401	Pyroquilon	3	C11H11NO	173.084	XRJLAOUDSILTFT-UHFFFAOYSA-N
LCMS 402	Methacrylic acid, benzyl ester	2	C11H12O2	176.084	AOJOEFVRHOZDFN-UHFFFAOYSA-N
LCMS 403	5-(2-Aminopropyl)indole	1	C11H14N2	174.116	AULGMISRJWGTBA-UHFFFAOYSA-N
LCMS 404	Phenkapton	3	C11H15Cl2O2PS3	375.935	GGNLTHFTYNDYNK-UHFFFAOYSA-N
LCMS 405	Formetanate	3	C11H15N3O2	221.116	RMFNNCGOSPBBAD-UHFFFAOYSA-N
LCMS 406	Propoxur	1	C11H15NO3	209.105	ISRUGXGCCGIOQO-UHFFFAOYSA-N
LCMS 407	Dimetamfetamine	3	C11H17N	163.136	OBDSVYOSYSKVMX-JTQLQIEISA-N
LCMS 408	Pirimicarb	3	C11H18N4O2	238.143	YFGYUFNIOHWBOB-UHFFFAOYSA-N
LCMS 409	Undecanoic acid	2	C11H22O2	186.162	ZDPHROOEEOARMN-UHFFFAOYSA-N
LCMS 410	4-hydroxy-2,2,6,6-tetramethylpiperidine-1-ethanol	3	C11H23NO2	201.173	STEYNUVPFMIUOY-UHFFFAOYSA-N
LCMS 411	S-ethyl diisobutylcarbamothioate	3	C11H23NOS	217.15	BMTAFVWTTFSTOG-UHFFFAOYSA-N
LCMS 412	N-(2-Aminoethyl)-3-aminopropyltriethoxysilane	3	C11H28N2O3Si	264.187	INJVFBCDVXYHGQ-UHFFFAOYSA-N
LCMS 413	2(N-ethylperfluoro-1-octanesulfonamido)ethanol	3	C12H10F17NO3S	571.011	HUFHNYZNTFSKCT-UHFFFAOYSA-N
LCMS 414	Azobenzene	3	C12H10N2	182.084	DMLAVOWQYNRWNQ-UHFFFAOYSA-N
LCMS 415	[1,1'-biphenyl]-4,4'-diol	3	C12H10O2	186.068	VCCBEIPGXKNHFW-UHFFFAOYSA-N
LCMS 416	Methylumbelliferyl acetate, 4-	3	C12H10O4	218.058	HXVZGASCDAGAPS-UHFFFAOYSA-N
LCMS 417	Phtalic acid, divinyl ester	3	C12H10O4	218.058	PIPBVABVQJZSAB-UHFFFAOYSA-N
LCMS 418	Diphenylamine	3	C12H11N	169.089	DMBHHRLKUKUOEG-UHFFFAOYSA-N
LCMS 419	4,4'-sulfonyldianiline	3	C12H12N2O2S	248.062	MQJKPEGWNLWLTK-UHFFFAOYSA-N
LCMS 420	3-Butylidene-7-hydroxyphthalide	3	C12H12O3	204.079	XLFDJKJEYMKLJX-YFHOEESVSA-N
LCMS 421	Carboxin	1	C12H13NO2S	235.067	GYSSRZJIHXQEHQ-UHFFFAOYSA-N
LCMS 422	3,4,5-Trimethoxycinnamic acid	3	C12H14O5	238.084	YTFVRYKNXDADBI-SNAWJCMRSA-N
LCMS 423	Carbofuran	3	C12H15NO3	221.105	DUEPRVBVGDRKAG-UHFFFAOYSA-N
LCMS 424	Fenfluamine	3	C12H16F3N	231.123	DBGIVFWFUFKIQN-UHFFFAOYSA-N
LCMS 425	Triazophos	3	C12H16N3O3PS	313.065	AMFGTOFWMRQMEM-UHFFFAOYSA-N
LCMS 426	Iprazochrome	3	C12H16N4O3	264.122	XZKVIDLLLOUTSS-ZSOIEALJSA-N
LCMS 427	1-(2,4-dihydroxyphenyl)hexan-1-one	3	C12H16O3	208.11	SKUFHZAEFGZSQK-UHFFFAOYSA-N
LCMS 428	N2,N2-Dimethylguanosin	3	C12H17N5O5	311.123	RSPURTUNRHNVGF-IOSLPCCCSA-N
LCMS 429	Ciclopirox	3	C12H17NO2	207.126	SCKYRAXSEDYPSA-UHFFFAOYSA-N
LCMS 430	Butane-1,3-diyl bis(2-methylacrylate)	3	C12H18O4	226.121	VDYWHVQKENANGY-UHFFFAOYSA-N
LCMS 431	TEGDA	3	C12H18O6	258.11	INQDDHNZXOAFFD-UHFFFAOYSA-N
LCMS 432	Sucralose	1	C12H19Cl3O8	396.015	BAQAVOSOZGMPRM-QBMZZYIRSA-N
LCMS 433	HexazinonE	3	C12H20N4O2	252.159	CAWXEEYDBZRFPE-UHFFFAOYSA-N
LCMS 434	Maleic acid, mono(2-ethylhexyl) ester	3	C12H20O4	228.136	IQBLWPLYPNOTJC-FPLPWBNLSA-N
LCMS 435	6-hydroxy-5-methyl-4,11-dioxoundecanoic acid	3	C12H20O5	244.131	AZUZXOSWBOBCJY-UHFFFAOYSA-N
LCMS 436	Diacetoneglucose	3	C12H20O6	260.126	KEJGAYKWRDILTF-DEMCRKGTSA-N
LCMS 437	Maleic acid, bis(2-methoxy-1-methylethyl) ester	3	C12H20O6	260.126	GVTGUOINIMHIRT-WAYWQWQTSA-N
LCMS 438	1-(adamantan-1-yl)ethan-1-amine	3	C12H21N	179.167	UBCHPRBFMUDMNC-UHFFFAOYSA-N
LCMS 439	Crotetamide	3	C12H22N2O2	226.168	LSAMUAYPDHUBQD-RMKNXTFCSA-N
LCMS 440	Lactose	1	C12H22O11	342.116	GUBGYTABKSRVRQ-XLOQQCSPSA-N
LCMS 441	4Z-Decenyl acetate	3	C12H22O2	198.162	OVBJYGLPPVUWAV-FPLPWBNLSA-N
LCMS 442	4-Tert-butylcyclohexyl acetate	3	C12H22O2	198.162	MBZRJSQZCBXRGK-UHFFFAOYSA-N
LCMS 443	Dicyclohexylamin	3	C12H23N	181.183	XBPCUCUWBYBCDP-UHFFFAOYSA-N
LCMS 444	Laurolactam	3	C12H23NO	197.178	JHWNWJKBPDFINM-UHFFFAOYSA-N
LCMS 445	Dodecanoic acid	1	C12H24O2	200.178	POULHZVOKOAJMA-UHFFFAOYSA-N
LCMS 446	2R-hydroxylauric acid	3	C12H24O3	216.173	YDZIJQXINJLRLL-LLVKDONJSA-N
LCMS 447	2-(2-hydroxyethoxy)ethyl octanoate	3	C12H24O4	232.167	NDYHDTGNPTWQMI-UHFFFAOYSA-N
LCMS 448	Diacetoxy-di-tert-butoxysilane	3	C12H24O6Si	292.134	OPARTXXEFXPWJL-UHFFFAOYSA-N
LCMS 449	Layryl sulfate	3	C12H26O4S	266.155	MOTZDAYCYVMXPC-UHFFFAOYSA-N
LCMS 450	3,6,9,12,15-pentaoxaheptadecan-1-ol	3	C12H26O6	266.173	NJRFAMBTWHGSDE-UHFFFAOYSA-N
LCMS 451	bis(2-butoxyethyl) phosphate	3	C12H27O6P	298.155	NNXWIPHZHATIFE-UHFFFAOYSA-M
LCMS 452	Dodecylamine	3	C12H27N	185.214	JRBPAEWTRLWTQC-UHFFFAOYSA-N
LCMS 453	Ammonium dodecanoate	3	C12H27NO2	217.204	VJCJAQSLASCYAW-UHFFFAOYSA-N
LCMS 454	O-(2-ethylhexyl) O-isobutyl S-hydrogen phosphorodithioate	3	C12H27O2PS2	298.119	MMNHBJSAJAQAQT-UHFFFAOYSA-N
LCMS 455	5-amino-1-(2,6-dichloro-4-(trifluoromethyl)phenyl)-4-(trifluoromethyl)-1H-pyrazole-3-carbonitrile	3	C12H4Cl2F6N4	387.972	JWKXVHLIRTVXLD-UHFFFAOYSA-N
LCMS 456	Ammoidin	3	C12H8O4	216.042	QXKHYNVANLEOEG-UHFFFAOYSA-N
LCMS 457	Perfluorododecanoic acid	3	C12HF23O2	613.961	CXGONMQFMIYUJR-UHFFFAOYSA-N
LCMS 458	3-Hydroxyfluorene	3	C13H10O	182.073	PVUBSZGNXLNTLX-UHFFFAOYSA-N
LCMS 459	Benzophenone	3	C13H10O	182.073	RWCCWEUUXYIKHB-UHFFFAOYSA-N
LCMS 460	2,4-dihydroxybenzophenone	1	C13H10O3	214.063	ZXDDPOHVAMWLBH-UHFFFAOYSA-N
LCMS 461	3-Phenoxybenzoic acid	2	C13H10O3	214.063	NXTDJHZGHOFSQG-UHFFFAOYSA-N
LCMS 462	1,3-diphenylthiourea	3	C13H12N2S	228.072	FCSHMCFRCYZTRQ-UHFFFAOYSA-N
LCMS 463	4-(4-aminobenzyl)-2-chloroaniline	3	C13H13ClN2	232.077	FABSKOVJDIDCHX-UHFFFAOYSA-N
LCMS 464	Trifluralin	1	C13H16F3N3O4	335.109	ZSDSQXJSNMTJDA-UHFFFAOYSA-N
LCMS 465	Furaltadone	3	C13H16N4O6	324.107	YVQVOQKFMFRVGR-VGOFMYFVSA-N
LCMS 466	Dicyclopentyl acrylate	3	C13H16O2	204.115	HHNVJDSLBWUVLK-UHFFFAOYSA-N
LCMS 467	Flossonol	3	C13H16O3	220.11	UCEGSXPHVOXHBN-KCJUWKMLSA-N
LCMS 468	Monalide	3	C13H18ClNO	239.108	KXGYBSNVFXBPNO-UHFFFAOYSA-N
LCMS 469	Dimethachlor	1	C13H18ClNO2	255.103	SCCDDNKJYDZXMM-UHFFFAOYSA-N
LCMS 470	Pendimethalin	1	C13H19N3O4	281.138	CHIFOSRWCNZCFN-UHFFFAOYSA-N
LCMS 471	Nitralin	3	C13H19N3O6S	345.099	UMKANAFDOQQUKE-UHFFFAOYSA-N
LCMS 472	Tert-Butyl cumyl peroxide	3	C13H20O2	208.146	BIISIZOQPWZPPS-UHFFFAOYSA-N
LCMS 473	Xanthinol	1	C13H21N5O4	311.159	DSFGXPJYDCSWTA-UHFFFAOYSA-N
LCMS 474	N,N'-Dicyclohexylurea	3	C13H24N2O	224.189	ADFXKUOMJKEIND-UHFFFAOYSA-N
LCMS 475	Pirimiphos-ethyl	3	C13H24N3O3PS	333.128	TZBPRYIIJAJUOY-UHFFFAOYSA-N
LCMS 476	N-[(1R)-2-[(Carboxymethyl)amino]-1-(diethoxyphosphoryl)-2-oxoethyl]-L-glutamine	3	C13H24N3O9P	397.125	QTNRICCOOHPKSO-QPUJVOFHSA-N
LCMS 477	Methyl laurate	3	C13H26O2	214.193	UQDUPQYQJKYHQI-UHFFFAOYSA-N
LCMS 478	Tridecanoic acid	2	C13H26O2	214.193	SZHOJFHSIKHZHA-UHFFFAOYSA-N
LCMS 479	Fluazinam	3	C13H4Cl2F6N4O4	463.951	UZCGKGPEKUCDTF-UHFFFAOYSA-N
LCMS 480	Flurenol	2	C14H10O3	226.063	GXAMYUGOODKVRM-UHFFFAOYSA-N
LCMS 481	5H-dibenzo[b,f]azepine	3	C14H11N	193.089	LCGTWRLJTMHIQZ-UHFFFAOYSA-N
LCMS 482	2-phenyl-1H-indole	3	C14H11N	193.089	KLLLJCACIRKBDT-UHFFFAOYSA-N
LCMS 483	Aminodantrolene	3	C14H12N4O3	284.091	UXUTWFLSENWVIM-FRKPEAEDSA-N
LCMS 484	Dibenzylamine	3	C14H15N	197.12	BWLUMTFWVZZZND-UHFFFAOYSA-N
LCMS 485	Metazachlor	1	C14H16ClN3O	277.098	STEPQTYSZVCJPV-UHFFFAOYSA-N
LCMS 486	Bis(2-methoxyethyl) phthalate	3	C14H18O6	282.11	HSUIVCLOAAJSRE-UHFFFAOYSA-N
LCMS 487	Atenolol acid	3	C14H21NO4	267.147	PUQIRTNPJRFRCZ-UHFFFAOYSA-N
LCMS 488	Practolol	3	C14H22N2O3	266.163	DURULFYMVIFBIR-UHFFFAOYSA-N
LCMS 489	Atenolol	3	C14H22N2O3	266.163	METKIMKYRPQLGS-UHFFFAOYSA-N
LCMS 490	2-(acetyloxy)-1,2,3-propanetricarboxylic acid, triethylester	3	C14H22O8	318.131	WEAPVABOECTMGR-UHFFFAOYSA-N
LCMS 491	8E,10Z-Tetradecadienal	3	C14H24O	208.183	NFBOSIATGBWEHX-SCFJQAPRSA-N
LCMS 492	1,4-dioxacyclohexadecane-5,16-dione	3	C14H24O4	256.167	GJJSUPSPZIZYPM-UHFFFAOYSA-N
LCMS 493	acrylic acid, acrylic acid, 2-ethylhexyl ester, copolymer	3	C14H24O4	256.167	RXQKKPDQYISKHD-UHFFFAOYSA-N
LCMS 494	Alitame	1	C14H25N3O4S	331.157	IVBOUFAWPCPFTQ-SFYZADRCSA-N
LCMS 495	Myristoleic acid	2	C14H26O2	226.193	YWWVWXASSLXJHU-WAYWQWQTSA-N
LCMS 496	Surfynol 104	3	C14H26O2	226.193	LXOFYPKXCSULTL-UHFFFAOYSA-N
LCMS 497	4-keto myristic acid	3	C14H26O3	242.188	OUVOKRXNCJSVKU-UHFFFAOYSA-N
LCMS 498	Tetradecanoic acid	1	C14H28O2	228.209	TUNFSRHWOTWDNC-UHFFFAOYSA-N
LCMS 499	2-(2-(2-(octyloxy)ethoxy)ethoxy)ethan-1-ol	3	C14H30O4	262.214	XIVLVYLYOMHUGB-UHFFFAOYSA-N
LCMS 500	3,6,9,12,15,18-hexaoxaicosan-1-ol	3	C14H30O7	310.199	UKXKPKBTMYNOFS-UHFFFAOYSA-N
LCMS 501	N,n-dimethyldodecylamine	3	C14H31N	213.246	YWFWDNVOPHGWMX-UHFFFAOYSA-N
LCMS 502	(2S,3R)-2-aminotetradecan-3-ol	3	C14H31NO	229.241	WMUMHAZHWIUBPN-UONOGXRCSA-N
LCMS 503	Dodecylamine acetate	3	C14H31NO2	245.235	HBRNMIYLJIXXEE-UHFFFAOYSA-N
LCMS 504	Tetrakis(2-hydroxypropyl)ethylenediamine	3	C14H32N2O4	292.236	NSOXQYCFHDMMGV-UHFFFAOYSA-N
LCMS 505	1,2-Bis(triethoxysilyl)ethane	3	C14H34O6Si2	354.189	IZRJPHXTEXTLHY-UHFFFAOYSA-N
LCMS 506	Anthraquinone	3	C14H8O2	208.052	RZVHIXYEVGDQDX-UHFFFAOYSA-N
LCMS 507	Emodin	3	C15H10O5	270.053	RHMXXJGYXNZAPX-UHFFFAOYSA-N
LCMS 508	Quercetin	3	C15H10O7	302.043	REFJWTPEDVJJIY-UHFFFAOYSA-N
LCMS 509	Demoxepam	3	C15H11ClN2O2	286.051	PSADRZMLSXCSAS-UHFFFAOYSA-N
LCMS 510	Triiodothyronine (T3)	3	C15H12I3NO4	650.79	AUYYCJSJGJYCDS-LBPRGKRZSA-N
LCMS 511	Phloretin	3	C15H14O5	274.084	VGEREEWJJVICBM-UHFFFAOYSA-N
LCMS 512	2,2'-dihydroxy-4,4'-dimethoxybenzophenone	3	C15H14O5	274.084	SODJJEXAWOSSON-UHFFFAOYSA-N
LCMS 513	Esculin	3	C15H16O9	340.079	XHCADAYNFIFUHF-TVKJYDDYSA-N
LCMS 514	1,2-bis(2-methylphenyl)guanidine	3	C15H17N3	239.142	OPNUROKCUBTKLF-UHFFFAOYSA-N
LCMS 515	Aglomelatine	3	C15H17NO2	243.126	YJYPHIXNFHFHND-UHFFFAOYSA-N
LCMS 516	Gliclazide	3	C15H21N3O3S	323.13	BOVGTQGAOIONJV-UHFFFAOYSA-N
LCMS 517	N-(2-hydroxy-3-(4-(2-methoxyethyl)phenoxy)propyl)-N-isopropylnitrous amide	3	C15H24N2O4	296.174	CHTOBGHTYDROBB-UHFFFAOYSA-N
LCMS 518	4-Nonylphenol	1	C15H24O	220.183	IGFHQQFPSIBGKE-UHFFFAOYSA-N
LCMS 519	Cedrol	3	C15H26O	222.198	SVURIXNDRWRAFU-OGMFBOKVSA-N
LCMS 520	N-undecanoyl-L-Homoserine lactone	3	C15H27NO3	269.199	YAWJNUREPGJHSG-ZDUSSCGKSA-N
LCMS 521	2-Octenoyl-carnitine	2	C15H27NO4	285.194	LOSHAHDSFZXVCT-MDZDMXLPSA-N
LCMS 522	4,4'-isopropylidenedicyclohexanol	3	C15H28O2	240.209	CDBAMNGURPMUTG-UHFFFAOYSA-N
LCMS 523	Dodecyl acrylate	3	C15H28O2	240.209	PBOSTUDLECTMNL-UHFFFAOYSA-N
LCMS 524	Pentadecan-15-olide	3	C15H28O2	240.209	FKUPPRZPSYCDRS-UHFFFAOYSA-N
LCMS 525	N-LAUROYLSARCOSINE	3	C15H29NO3	271.215	BACYUWVYYTXETD-UHFFFAOYSA-N
LCMS 526	2-(dimethyl(3-octanamidopropyl)ammonio)acetate	3	C15H30N2O3	286.226	SUZKAIPUWCLPCH-UHFFFAOYSA-N
LCMS 527	Pentadecanoic acid	2	C15H30O2	242.225	WQEPLUUGTLDZJY-UHFFFAOYSA-N
LCMS 528	2-(2-(undecyloxy)ethoxy)ethanol	3	C15H32O3	260.235	JHLNZBMSRRDBRC-UHFFFAOYSA-N
LCMS 529	3,6,9,12,15,18-hexaoxahenicosan-1-ol	3	C15H32O7	324.215	MMHJDVSGBHCDAS-UHFFFAOYSA-N
LCMS 530	Triamyl phosphate	1	C15H33O4P	308.212	QJAVUVZBMMXBRO-UHFFFAOYSA-N
LCMS 531	N,N,N-trimethyldodecan-1-aminium	3	C15H34N+	228.269	VICYBMUVWHJEFT-UHFFFAOYSA-N
LCMS 532	Glycitein	3	C16H12O5	284.068	DXYUAIFZCFRPTH-UHFFFAOYSA-N
LCMS 533	Neochanin	3	C16H12O4	268.074	HKQYGTCOTHHOMP-UHFFFAOYSA-N
LCMS 534	(E)-N-(4-(5-(((2,4-dioxoimidazolidin-1-yl)imino)methyl)furan-2-yl)phenyl)acetamide	3	C16H14N4O4	326.102	KCHQFKQLAANEFF-CAOOACKPSA-N
LCMS 535	Ketoprofen	1	C16H14O3	254.094	DKYWVDODHFEZIM-UHFFFAOYSA-N
LCMS 536	Bis(4-methylbenzoyl) peroxide	3	C16H14O4	270.089	AGKBXKFWMQLFGZ-UHFFFAOYSA-N
LCMS 537	Diphenamid	3	C16H17NO	239.131	QAHFOPIILNICLA-UHFFFAOYSA-N
LCMS 538	3-Cyclopentyl-1-methyl-1H-indole-6-carboxylic acid methyl ester	3	C16H19NO2	257.142	VGKAMBRJOFZVFY-UHFFFAOYSA-N
LCMS 539	Benzyl[2-(2-methoxyphenoxy)ethyl]amine	3	C16H19NO2	257.142	SZDYRZVWNVIYGO-UHFFFAOYSA-N
LCMS 540	Tetroxoprim	1	C16H22N4O4	334.164	WSWJIZXMAUYHOE-UHFFFAOYSA-N
LCMS 541	3,5-di-tert-butyl-2-methoxybenzaldehyde	3	C16H24O2	248.178	SWCHIZAAFNBZED-UHFFFAOYSA-N
LCMS 542	Tramadol	3	C16H25NO2	263.189	TVYLLZQTGLZFBW-ZBFHGGJFSA-N
LCMS 543	Tramadol N-Oxide	3	C16H25NO3	279.183	HBXKSXMNNGHBEA-ZBFHGGJFSA-N
LCMS 544	Esmolol	1	C16H25NO4	295.178	AQNDDEOPVVGCPG-UHFFFAOYSA-N
LCMS 545	2,5-bis(1,1-dimethylpropyl)-1,4-benzenediol	3	C16H26O2	250.193	CZNRFEXEPBITDS-UHFFFAOYSA-N
LCMS 546	(Z,E)-9,12-tetradecadienyl acetate	3	C16H28O2	252.209	ZZGJZGSVLNSDPG-FDTUMDBZSA-N
LCMS 547	Palmitoleic acid	1	C16H30O2	254.225	SECPZKHBENQXJG-FPLPWBNLSA-N
LCMS 548	(E)-tetradec-11-en-1-yl acetate	3	C16H30O2	254.225	YJINQJFQLQIYHX-SNAWJCMRSA-N
LCMS 549	9-keto palmitic acid	3	C16H30O3	270.219	KHCDPAZLBSPVSE-UHFFFAOYSA-N
LCMS 550	1-Dodecyl-2-pyrrolidinone	3	C16H31NO	253.241	NJPQAIBZIHNJDO-UHFFFAOYSA-N
LCMS 551	Tetrakis(1-chloropropan-2-yl) (oxybis(ethane-2,1-diyl)) bis(phosphate)	3	C16H32Cl4O9P2	570.028	OELSWGUDLGCUQF-UHFFFAOYSA-N
LCMS 552	N-Hexadecanoic acid	1	C16H32O2	256.24	IPCSVZSSVZVIGE-UHFFFAOYSA-N
LCMS 553	2-Hydroxyhexadecanoic acid	3	C16H32O3	272.235	JGHSBPIZNUXPLA-UHFFFAOYSA-N
LCMS 554	2-Aminohexadecanoic acid	3	C16H33NO2	271.251	XELWBYCKQCNAGY-UHFFFAOYSA-N
LCMS 555	2-[(2-Hydroxyethyl)amino]ethyl laurate	3	C16H33NO3	287.246	QJUDUGQUIHBCLC-UHFFFAOYSA-N
LCMS 556	Morpholine Laurate	3	C16H33NO3	287.246	XOCPFOARSHYLBQ-UHFFFAOYSA-N
LCMS 557	2,5-Bis(tert-butylperoxy)2,5-dimethylhexane	3	C16H34O4	290.246	DMWVYCCGCQPJEA-UHFFFAOYSA-N
LCMS 558	3,6,9,12-tetraoxaicosan-1-ol	3	C16H34O5	306.241	FEOZZFHAVXYAMB-UHFFFAOYSA-N
LCMS 559	3,6,9,12,15,18,21-heptaoxatricosan-1-ol	3	C16H34O8	354.225	PJWQOENWHPEPKI-UHFFFAOYSA-N
LCMS 560	Bis(2-ethylhexyl) amine	3	C16H35N	241.277	SAIKULLUBZKPDA-UHFFFAOYSA-N
LCMS 561	Di(n-octyl)amine	3	C16H35N	241.277	LAWOZCWGWDVVSG-UHFFFAOYSA-N
LCMS 562	2-(Tetradecylamino)ethanol	3	C16H35NO	257.272	ZUEIVCHBEQAIAL-UHFFFAOYSA-N
LCMS 563	Celecoxib	1	C17H14F3N3O2S	381.076	RZEKVGVHFLEQIL-UHFFFAOYSA-N
LCMS 564	Melfloquine	3	C17H16F6N2O	378.117	XEEQGYMUWCZPDN-UHFFFAOYSA-N
LCMS 565	Difenzoquat	3	C17H17N2+	249.139	LBGPXIPGGRQBJW-UHFFFAOYSA-N
LCMS 566	4-tert-Butylphenyl salicylate	3	C17H18O3	270.126	DBOSBRHMHBENLP-UHFFFAOYSA-N
LCMS 567	cis-Piperine	2	C17H19NO3	285.136	MXXWOMGUGJBKIW-PORYWJCVSA-N
LCMS 568	Bifenazate	1	C17H20N2O3	300.147	VHLKTXFWDRXILV-UHFFFAOYSA-N
LCMS 569	Disperse Red 17	3	C17H20N4O4	344.148	ADCWDMYESTYBBN-UHFFFAOYSA-N
LCMS 570	OLANZAPINE	3	C17H21N4S	313.149	KVWDHTXUZHCGIO-UHFFFAOYSA-N
LCMS 571	Etodolac	3	C17H21NO3	287.152	NNYBQONXHNTVIJ-UHFFFAOYSA-N
LCMS 572	Minaprine	3	C17H22N4O	298.179	LDMWSLGGVTVJPG-UHFFFAOYSA-N
LCMS 573	Atropine	3	C17H23NO3	289.168	RKUNBYITZUJHSG-UHFFFAOYSA-N
LCMS 574	Lycoflexine	3	C17H25NO2	275.189	SJIMDGIDDDGXLI-OSRSDYAFSA-N
LCMS 575	Cycloxydim	3	C17H27NO3S	325.171	HAHCNFVGRVWFIP-VKAVYKQESA-N
LCMS 576	N,N-Dimethyl-N-octylbenzenemethanaminium	3	C17H30N+	248.238	SHFLYPPECXRCFO-UHFFFAOYSA-N
LCMS 577	N-tridecanoyl-L-Homserine lactone	3	C17H31NO3	297.23	BWHZLNSEWMAGNV-HNNXBMFYSA-N
LCMS 578	Diethyl [(7E)-1,4-dioxaspiro[4.9]tetradec-7-en-7-ylmethyl]phosphonate	3	C17H31O5P	346.191	MNPBXEXZJSWEMF-MHWRWJLKSA-N
LCMS 579	Prosafrinine	3	C17H33NO2	283.251	FNYMOMSUWLCHBY-UXLLHSPISA-N
LCMS 580	2-((3-decanamidopropyl)dimethylammonio)acetate	3	C17H34N2O3	314.257	FPVJYHHGNGJAPC-UHFFFAOYSA-N
LCMS 581	Heptadecylic acid	1	C17H34O2	270.256	KEMQGTRYUADPNZ-UHFFFAOYSA-N
LCMS 582	1-Tetradecanol, 1-propanoate	3	C17H34O2	270.256	YRZGMTHQPGNLEK-UHFFFAOYSA-N
LCMS 583	(2S,3R,E)-2-aminoheptadec-4-ene-1,3-diol	2	C17H35NO2	285.267	RBEJCQPPFCKTRZ-LHMZYYNSSA-N
LCMS 584	1,1,3,3-Tetrabutylurea	3	C17H36N2O	284.283	SNDGLCYYBKJSOT-UHFFFAOYSA-N
LCMS 585	3-dodecanamido-N,N-dimethylpropan-1-amine oxide	3	C17H36N2O2	300.278	JNGWKQJZIUZUPR-UHFFFAOYSA-N
LCMS 586	2-(2-(tridecyloxy)ethoxy)ethanol	3	C17H36O3	288.266	RTRMBXZHMWADJB-UHFFFAOYSA-N
LCMS 587	3,6,9,12-tetraoxahenicosan-1-ol	3	C17H36O5	320.256	DMVZACIDVMMVJF-UHFFFAOYSA-N
LCMS 588	3,6,9,12,15,18,21-heptaoxatetracosan-1-ol	3	C17H36O8	368.241	KZOBAZOHRYMZQD-UHFFFAOYSA-N
LCMS 589	Hept-6-en-1-yl[(hex-5-en-1-yldimethylsilyl)oxy]dimethylsilane	3	C17H36OSi2	312.23	SDXGYIIMCXLUHL-UHFFFAOYSA-N
LCMS 590	1-Heptadecanamine	3	C17H37N	255.293	KAJZYANLDWUIES-UHFFFAOYSA-N
LCMS 591	N,N-bis (2-hydroxyethyl) tridecylamine	3	C17H37NO2	287.282	PGNNMVAZUOZRSM-UHFFFAOYSA-N
LCMS 592	Isoconazole	2	C18H14Cl4N2O	413.986	MPIPASJGOJYODL-UHFFFAOYSA-N
LCMS 593	2,6-Diphenylphenol	3	C18H14O	246.104	ATGFTMUSEPZNJD-UHFFFAOYSA-N
LCMS 594	3-Hydroxyphenyl diphenyl phosphate	3	C18H15O5P	342.066	AWYVETCHVQGXMB-UHFFFAOYSA-N
LCMS 595	Ethyl 2-(4-((6-chlorobenzo[d]oxazol-2-yl)oxy)phenoxy)propanoate	1	C18H16ClNO5	361.072	PQKBPHSEKWERTG-UHFFFAOYSA-N
LCMS 596	Etofenamate	3	C18H18F3NO4	369.119	XILVEPYQJIOVNB-UHFFFAOYSA-N
LCMS 597	Bis(4-methylbenzyl) oxalate	3	C18H18O4	298.121	FPFZBTUMXCSRLU-UHFFFAOYSA-N
LCMS 598	Diethylene glycol, dibenzoate	3	C18H18O5	314.115	NXQMCAOPTPLPRL-UHFFFAOYSA-N
LCMS 599	Cyclizine	3	C18H22N2	266.178	UVKZSORBKUEBAZ-UHFFFAOYSA-N
LCMS 600	Desipramine	3	C18H22N2	266.178	HCYAFALTSJYZDH-UHFFFAOYSA-N
LCMS 601	(+)-Estrone	1	C18H22O2	270.162	DNXHEGUUPJUMQT-CBZIJGRNSA-N
LCMS 602	N-(1,3-Dimethylbutyl)-N'-phenyl-p-phenylenediamine	3	C18H24N2	268.194	ZZMVLMVFYMGSMY-UHFFFAOYSA-N
LCMS 603	Granisetron	3	C18H24N4O	312.195	MFWNKCLOYSRHCJ-BTTYYORXSA-N
LCMS 604	17B-hydroxyestra-4,6-diene-3-one	3	C18H24O2	272.178	HFLHHQWDPZNOPI-IZPLOLCNSA-N
LCMS 605	Alfatradiol	3	C18H24O2	272.178	VOXZDWNPVJITMN-SFFUCWETSA-N
LCMS 606	(4bS,8aS,9S)-3-methoxy-11-methyl-6,7,8,8a,9,10-hexahydro-5H-9,4b-(epiminoethano)phenanthrene	3	C18H25NO	271.194	MKXZASYAUGDDCJ-NJAFHUGGSA-N
LCMS 607	Furathiocarb	3	C18H26N2O5S	382.156	HAWJXYBZNNRMNO-UHFFFAOYSA-N
LCMS 608	methyl 3-(3,5-di-tert-butyl-4-hydroxyphenyl)propanoate	3	C18H28O3	292.204	PXMJCECEFTYEKE-UHFFFAOYSA-N
LCMS 609	Dihydrocapsaicine	2	C18H29NO3	307.215	MKVNHBVBZJTLJG-SOFGYWHQSA-N
LCMS 610	Brospamin	3	C18H29NO3	307.215	DDVUMDPCZWBYRA-UHFFFAOYSA-N
LCMS 611	alfa-Hydroxybetaxolol	3	C18H29NO4	323.21	NDOYCLDFWYZWIO-UHFFFAOYSA-N
LCMS 612	9Z,12Z,15E-octadecatrienoic acid	3	C18H30O2	278.225	DTOSIQBPPRVQHS-NSAMXNATSA-N
LCMS 613	2-[2-[4-(1,1,3,3-tetramethylbutyl)phenoxy]ethoxy]ethanol	3	C18H30O3	294.219	LBCZOTMMGHGTPH-UHFFFAOYSA-N
LCMS 614	Butyl methacrylate compound with ethyl acrylate and methyl methacrylate (1:1:1)	3	C18H30O6	342.204	UEACAGAHDCQBMV-UHFFFAOYSA-N
LCMS 615	12-oxo-10Z-octadecenoic acid	3	C18H32O3	296.235	HOGGRKZIIRPLLG-QINSGFPZSA-N
LCMS 616	Tributyl phosphate	3	C18H32O7	360.215	ZFOZVQLOBQUTQQ-UHFFFAOYSA-N
LCMS 617	Undecenoic acid, heptylester	3	C18H34O2	282.256	KIIMXLPXYAXWRS-JQIJEIRASA-N
LCMS 618	Oleic acid	1	C18H34O2	282.256	ZQPPMHVWECSIRJ-KTKRTIGZSA-N
LCMS 619	9,10-EPOXYSTEARIC ACID	3	C18H34O3	298.251	IMYZYCNQZDBZBQ-UHFFFAOYSA-N
LCMS 620	(R,Z)-12-hydroxyoctadec-9-enoic acid	3	C18H34O3	298.251	WBHHMMIMDMUBKC-QJWNTBNXSA-N
LCMS 621	9-Octadecenamide	3	C18H35NO	281.272	FATBGEAMYMYZAF-MDZDMXLPSA-N
LCMS 622	Spiroxamine	3	C18H35NO2	297.267	PUYXTUJWRLOUCW-UHFFFAOYSA-N
LCMS 623	Octadecanoic acid	1	C18H36O2	284.272	QIQXTHQIDYTFRH-UHFFFAOYSA-N
LCMS 624	12-hydroxyoctadecanoic acid	3	C18H36O3	300.266	ULQISTXYYBZJSJ-UHFFFAOYSA-N
LCMS 625	Sphingosine	2	C18H37NO2	299.282	WWUZIQQURGPMPG-CCEZHUSRSA-N
LCMS 626	Palmidrol	2	C18H37NO2	299.282	HXYVTAGFYLMHSO-UHFFFAOYSA-N
LCMS 627	3,6,9,12,15-pentaoxatricosan-1-ol	3	C18H38O6	350.267	MJELOWOAIAAUJT-UHFFFAOYSA-N
LCMS 628	3,6,9,12,15,18,21,24-octaoxahexacosan-1-ol	3	C18H38O9	398.252	CUDPPTPIUWYGFI-UHFFFAOYSA-N
LCMS 629	Octadecanamine	3	C18H39N	269.308	REYJJPSVUYRZGE-UHFFFAOYSA-N
LCMS 630	2-Amino-1,3,4-octadecanetriol	3	C18H39NO3	317.293	AERBNCYCJBRYDG-UHFFFAOYSA-N
LCMS 631	Picolinafen	3	C19H12F4N2O2	376.083	CWKFPEBMTGKLKX-UHFFFAOYSA-N
LCMS 632	Fluridone	3	C19H14F3NO	329.103	YWBVHLJPRPCRSD-UHFFFAOYSA-N
LCMS 633	Flumioxazin	3	C19H15FN2O4	354.102	FOUWCSDKDDHKQP-UHFFFAOYSA-N
LCMS 634	Fluazifop-P-butyl	3	C19H20F3NO4	383.134	VAIZTNZGPYBOGF-CYBMUJFWSA-N
LCMS 635	Cinchonidine	3	C19H22N2O	294.173	KMPWYEUPVWOPIM-YXUGBTPSSA-N
LCMS 636	Clomipramine	1	C19H23ClN2	314.155	GDLIGKIOYRNHDA-UHFFFAOYSA-N
LCMS 637	Labetalol	3	C19H24N2O3	328.179	SGUAFYQXFOLMHL-UHFFFAOYSA-N
LCMS 638	Tetramethrin	3	C19H25NO4	331.178	CXBMCYHAMVGWJQ-UHFFFAOYSA-N
LCMS 639	Pergolide	3	C19H26N2S	314.182	YEHCICAEULNIGD-UHFFFAOYSA-N
LCMS 640	9-ethyl-7-((3-hydroxy-2-phenylpropanoyl)oxy)-9-methyl-3-oxa-9-azatricyclo[3.3.1.02,4]nonan-9-ium	3	C19H26NO4+	332.186	NVOYVOBDTVTBDX-UHFFFAOYSA-N
LCMS 641	Bunazosin	3	C19H27N5O3	373.211	RHLJLALHBZGAFM-UHFFFAOYSA-N
LCMS 642	N-(3-((4-amino-6,7-dimethoxyquinazolin-2-yl)(methyl)amino)propyl)tetrahydrofuran-2-carboxamide	3	C19H27N5O4	389.206	WNMJYKCGWZFFKR-UHFFFAOYSA-N
LCMS 643	7α-Hydroxytestosterone	3	C19H28O3	304.204	RNCGWYKXAJCOLD-JUKXBMAYSA-N
LCMS 644	Cyclodrine	3	C19H29NO3	319.215	LMKPHJYTFHAGHK-UHFFFAOYSA-N
LCMS 645	N-benzyl-N,N-dimethyldecan-1-aminium	3	C19H34N+	276.269	UARILQSOMYIQCM-UHFFFAOYSA-N
LCMS 646	Nonadecanoic acid	2	C19H38O2	298.287	ISYWECDDZWTKFF-UHFFFAOYSA-N
LCMS 647	N-[3-(dimethylamino)propyl]myristamide N-oxide	3	C19H40N2O2	328.309	GIGGMKJZLQSCHH-UHFFFAOYSA-N
LCMS 648	2-(2-(pentadecyloxy)ethoxy)ethanol	3	C19H40O3	316.298	BBRRSEMXTGVTOC-UHFFFAOYSA-N
LCMS 649	3,6,9,12,15-pentaoxatetracosan-1-ol	3	C19H40O6	364.282	IMRGTADRXKJFSM-UHFFFAOYSA-N
LCMS 650	3,6,9,12,15,18,21,24-octaoxaheptacosan-1-ol	3	C19H40O9	412.267	MRYUNSQWOFCASZ-UHFFFAOYSA-N
LCMS 651	N-Methyl-1-octadecanamine	3	C19H41N	283.324	SZEGKVHRCLBFKJ-UHFFFAOYSA-N
LCMS 652	Cetrimonium	2	C19H42N+	284.332	RLGQACBPNDBWTB-UHFFFAOYSA-N
LCMS 653	9,10-Dimethoxy-5,11-dihydro-6H-[1,3]dioxolo[4,5-g]isoquinolino[3,2-a]isoquinoline	3	C20H19NO4	337.131	DKGPOWNLRZPTGC-UHFFFAOYSA-N
LCMS 654	Bis(p-methylphenyl) phenyl phosphate	3	C20H19O4P	354.102	NVMHZSCMWYZDCC-UHFFFAOYSA-N
LCMS 655	Citalopram	3	C20H21FN2O	324.164	WSEQXVZVJXJVFP-UHFFFAOYSA-N
LCMS 656	URB937	3	C20H22N2O4	354.158	CMEQHOXCIGFZNJ-UHFFFAOYSA-N
LCMS 657	Dipropylene glycol dibenzoate	3	C20H22O5	342.147	LXODQLXKQIJVNK-UHFFFAOYSA-N
LCMS 658	Oxybis(propane-3,1-diyl) dibenzoate	3	C20H22O5	342.147	BYQDGAVOOHIJQS-UHFFFAOYSA-N
LCMS 659	Dibenzylidene sorbitol	3	C20H22O6	358.142	NWXADGGHXYSLSP-MWMYYPIISA-N
LCMS 660	Bitertanol	3	C20H23N3O2	337.179	VGPIBGGRCVEHQZ-UHFFFAOYSA-N
LCMS 661	Dicyclohexyl phthalate	3	C20H26O4	330.183	VOWAEIGWURALJQ-UHFFFAOYSA-N
LCMS 662	Cinerin I	3	C20H28O3	316.204	FMTFEIJHMMQUJI-BQYQJAHWSA-N
LCMS 663	Eicosapentaenoic acid	3	C20H30O2	302.225	SBHCLVQMTBWHCD-METXMMQOSA-N
LCMS 664	Methenolone	1	C20H30O2	302.225	ANJQEDFWRSLVBR-VHUDCFPWSA-N
LCMS 665	Norethandrolone	3	C20H30O2	302.225	ZDHCJEIGTNNEMY-XGXHKTLJSA-N
LCMS 666	17-alpha-Methyltestosterone	3	C20H30O2	302.225	GCKMFJBGXUYNAG-HLXURNFRSA-N
LCMS 667	Mesterolone	1	C20H32O2	304.24	UXYRZJKIQKRJCF-TZPFWLJSSA-N
LCMS 668	Arachidonic acid	3	C20H32O2	304.24	YZXBAPSDXZZRGB-DOFZRALJSA-N
LCMS 669	Eicosadienoic acid	3	C20H36O2	308.272	LNAVIIOBBICBIS-NBRVCOCJSA-N
LCMS 670	Eicosanoic acid	1	C20H40O2	312.303	VKOBVWXKNCXXDE-UHFFFAOYSA-N
LCMS 671	N,N-Dimethylsphingosine	2	C20H41NO2	327.314	YRXOQXUDKDCXME-WUKNDPDISA-N
LCMS 672	3-((3-dodecanamidopropyl)dimethylammonio)-2-hydroxypropane-1-sulfonate	3	C20H42N2O5S	422.281	IXOCGRPBILEGOX-UHFFFAOYSA-N
LCMS 673	3,6,9,12,15,18,21,24,27-nonaoxanonacosan-1-ol	3	C20H42O10	442.278	YENAMIVHUIKARM-UHFFFAOYSA-N
LCMS 674	3,6,9,12,15,18-hexaoxahexacosan-1-ol	3	C20H42O7	394.293	VVSOZSGWKFPDFX-UHFFFAOYSA-N
LCMS 675	2-(dimethylamino)octadecane-1,3-diol	3	C20H43NO2	329.329	BYBHBTCYJMUUDZ-UHFFFAOYSA-N
LCMS 676	Permethrin	3	C21H20Cl2O3	390.079	RLLPVAHGXHCWKJ-UHFFFAOYSA-N
LCMS 677	Curcumin	2	C21H20O6	368.126	VFLDPWHFBUODDF-FCXRPNKRSA-N
LCMS 678	N-{2-[(2-Chloro-4,6-dinitrophenyl)diazenyl]-5-(diallylamino)-4-methoxyphenyl}acetamide	3	C21H21ClN6O6	488.121	DKEXINVRFGWAKP-UHFFFAOYSA-N
LCMS 679	Isopropyl-phenyl diphenyl phosphate	3	C21H21O4P	368.118	JJXNVYMIYBNZQX-UHFFFAOYSA-N
LCMS 680	Tri-o-cresyl phosphate	2	C21H21O4P	368.118	YSMRWXYRXBRSND-UHFFFAOYSA-N
LCMS 681	Nobiletin	2	C21H22O8	402.131	MRIAQLRQZPPODS-UHFFFAOYSA-N
LCMS 682	Terbinafine	3	C21H25N	291.199	DOMXUEMWDBAQBQ-WEVVVXLNSA-N
LCMS 683	Octabenzone	3	C21H26O3	326.188	QUAMTGJKVDWJEQ-UHFFFAOYSA-N
LCMS 684	Benproperine	3	C21H27NO	309.209	JTUQXGZRVLWBCR-UHFFFAOYSA-N
LCMS 685	Pyrethrin I	1	C21H28O3	328.204	ROVGZAWFACYCSP-VUMXUWRFSA-N
LCMS 686	tetrahydrocannabinol-7-oic acid	3	C21H28O4	344.199	YOVRGSHRZRJTLZ-UHFFFAOYSA-N
LCMS 687	Delta9-Tetrahydrocannabinol	2	C21H30O2	314.225	CYQFCXCEBYINGO-IRXDYDNUSA-N
LCMS 688	4'-carbamoyl-1'-(4-(4-fluorophenyl)-4-oxobutyl)-[1,4'-bipiperidine]-1,1'-diium	3	C21H32FN3O2+2	377.248	AXKPFOAXAHJUAG-UHFFFAOYSA-P
LCMS 689	N,N',N''-(benzene-1,3,5-triyl)tris(2,2-dimethylpropanamide)	3	C21H33N3O3	375.252	CPEULHAPWXMDDV-UHFFFAOYSA-N
LCMS 690	3-[(3-sulfanylbutanoyl)oxy]-2,2-bis{[(3-sulfanylbutanoyl)oxy]methyl}propyl 3-sulfanylbutanoate	3	C21H36O8S4	544.129	VTLHIRNKQSFSJS-UHFFFAOYSA-N
LCMS 691	Methyl (Z)-12-acetyloxyoctadec-9-enoate	3	C21H38O4	354.277	CMOYPQWMTBSLJK-KAMYIIQDSA-N
LCMS 692	9-Octadecenoic acid, 2,3-dihydroxypropyl ester	3	C21H40O4	356.293	RZRNAYUHWVFMIP-MDZDMXLPSA-N
LCMS 693	Netilmicin	3	C21H41N5O7	475.301	CIDUJQMULVCIBT-OOBHMMKUSA-N
LCMS 694	Heneicosanoic acid	2	C21H42O2	326.318	CKDDRHZIAZRDBW-UHFFFAOYSA-N
LCMS 695	N-[3-(Dimethylamino)propyl]hexadecanamide	3	C21H44N2O	340.345	BDHJUCZXTYXGCZ-UHFFFAOYSA-N
LCMS 696	3,6,9,12,15,18,21,24,27-nonaoxatriacontan-1-ol	3	C21H44O10	456.293	QPDXJEYKPHMFIT-UHFFFAOYSA-N
LCMS 697	3,6,9,12,15,18-hexaoxaheptacosan-1-ol	3	C21H44O7	408.309	LOSYGTFWYQKEFS-UHFFFAOYSA-N
LCMS 698	Trimethyloctadecylammonium	3	C21H46N+	312.363	PDSVZUAJOIQXRK-UHFFFAOYSA-N
LCMS 699	Erlotinib	3	C22H23N3O4	393.169	AAKJLRGGTJKAMG-UHFFFAOYSA-N
LCMS 700	(1R)-1-((4R,4aR,8aS)-2,6-di-p-tolyltetrahydro-[1,3]dioxino[5,4-d][1,3]dioxin-4-yl)ethane-1,2-diol	3	C22H26O6	386.173	LQAFKEDMOAMGAK-RLCYQCIGSA-N
LCMS 701	Danazol	3	C22H27NO2	337.204	POZRVZJJTULAOH-XVOGMACCSA-N
LCMS 702	Lobeline	3	C22H27NO2	337.204	MXYUKLILVYORSK-UHFFFAOYSA-N
LCMS 703	17a-hydroxy-2-(hydroxymethylene)pregn-4-en-20-yn-3-one	3	C22H28O3	340.204	FYEOMZSZJFOTGQ-WMXLQCFWSA-N
LCMS 704	(8R,9S,10R,13S,14S,17R)-17-ethynyl-13-methyl-3-oxo-2,3,6,7,8,9,10,11,12,13,14,15,16,17-tetradecahydro-1H-cyclopenta[a]phenanthren-17-yl acetate	3	C22H28O3	340.204	IMONTRJLAWHYGT-ZCPXKWAGSA-N
LCMS 705	10,13-dimethyl-1,3',4',8,9,10,11,12,13,14,15,16-dodecahydro-5'H-spiro[cyclopenta[a]phenanthrene-17,2'-furan]-3,5'(2H)-dione	3	C22H28O3	340.204	UJVLDDZCTMKXJK-UHFFFAOYSA-N
LCMS 706	Pyrethrin II	1	C22H28O5	372.194	VJFUPGQZSXIULQ-XIGJTORUSA-N
LCMS 707	Prednylidene	2	C22H28O5	372.194	WSVOMANDJDYYEY-UHFFFAOYSA-N
LCMS 708	Tinuvin 328	3	C22H29N3O	351.231	ZMWRRFHBXARRRT-UHFFFAOYSA-N
LCMS 709	Chlorhexidine	3	C22H30Cl2N10	504.203	GHXZTYHSJHQHIJ-UHFFFAOYSA-N
LCMS 710	Irganox 300	3	C22H30O2S	358.197	HXIQYSLFEXIOAV-UHFFFAOYSA-N
LCMS 711	Methylprednisolone	2	C22H30O5	374.209	VHRSUDSXCMQTMA-RRQCTPSPSA-N
LCMS 712	Jasmolin II	3	C22H30O5	374.209	WKNSDDMJXANVMK-XIGJTORUSA-N
LCMS 713	Distigmine	3	C22H32N4O4+2	416.242	AHZBEVXBKNYXPU-UHFFFAOYSA-N
LCMS 714	Medroxyprogesteron	3	C22H32O3	344.235	FRQMUZJSZHZSGN-HBNHAYAOSA-N
LCMS 715	Medrysone	3	C22H32O3	344.235	GZENKSODFLBBHQ-ILSZZQPISA-N
LCMS 716	Diheptyl phtalate	1	C22H34O4	362.246	JQCXWCOOWVGKMT-UHFFFAOYSA-N
LCMS 717	2-ethylhexyl hexyl phthalate	1	C22H34O4	362.246	BZGXQJVPKYXMDX-UHFFFAOYSA-N
LCMS 718	Pantethine	3	C22H42N4O8S2	554.244	DJWYOLJPSHDSAL-ROUUACIJSA-N
LCMS 719	Erucic acid	3	C22H42O2	338.318	DPUOLQHDNGRHBS-KTKRTIGZSA-N
LCMS 720	Triethyleneglycol bis(2-ethylhexanoate)	3	C22H42O6	402.298	FRQDZJMEHSJOPU-UHFFFAOYSA-N
LCMS 721	Sorbitan palmitate	3	C22H42O6	402.298	DKJBIVVNHXAAPA-YVNJGZBMSA-N
LCMS 722	Erucic amide	3	C22H43NO	337.334	UAUDZVJPLUQNMU-KTKRTIGZSA-N
LCMS 723	Docosanoic acid	1	C22H44O2	340.334	UKMSUNONTOPOIO-UHFFFAOYSA-N
LCMS 724	2-(2-(2-hydroxyethoxy)ethoxy)ethyl palmitate	3	C22H44O5	388.319	KDXRKUWZYUGWKJ-UHFFFAOYSA-N
LCMS 725	3,6,9,12,15,18,21,24,27,30-decaoxadotriacontan-1-ol	3	C22H46O11	486.304	XUIHSBSMRCNZOZ-UHFFFAOYSA-N
LCMS 726	3,6,9,12,15,18,21-heptaoxanonacosan-1-ol	3	C22H46O8	438.319	QFHWPIOCOJORMX-UHFFFAOYSA-N
LCMS 727	Flupentixol	3	C23H25F3N2OS	434.164	NJMYODHXAKYRHW-UHFFFAOYSA-N
LCMS 728	Malachite green	3	C23H25N2+	329.202	VFCNQNZNPKRXIT-UHFFFAOYSA-N
LCMS 729	Dexetimide	3	C23H26N2O2	362.199	LQQIVYSCPWCSSD-QHCPKHFHSA-N
LCMS 730	quinuclidin-3-yl 1-phenyl-3,4-dihydroisoquinoline-2(1H)-carboxylate	3	C23H26N2O2	362.199	FBOUYBDGKBSUES-UHFFFAOYSA-N
LCMS 731	Brucine	3	C23H26N2O4	394.189	RRKTZKIUPZVBMF-IBTVXLQLSA-N
LCMS 732	Benzyl 2-ethylhexyl phtalate	1	C23H28O4	368.199	RVBLXUAPXWEIPM-UHFFFAOYSA-N
LCMS 733	Hydrocortisone 21-acetate	3	C23H32O6	404.22	ALEXXDVDDISNDU-JZYPGELDSA-N
LCMS 734	N-benzyl-N-octyloctan-1-amine	3	C23H41N	331.324	FXMGLWYTXDUDLS-UHFFFAOYSA-N
LCMS 735	1,3-dihydroxypropan-2-yl (Z)-icos-11-enoate	3	C23H44O4	384.324	YRAZXZXQMMJRRV-KTKRTIGZSA-N
LCMS 736	2-(dimethyl(3-palmitamidopropyl)ammonio)acetate	3	C23H46N2O3	398.351	OTKWLUKIHNEGIG-UHFFFAOYSA-N
LCMS 737	N,N-Dimethyl-2-(stearoyloxy)ethanaminium formate	3	C23H47NO4	401.351	KAPMATBNQZNNQU-UHFFFAOYSA-N
LCMS 738	N-[3-(Dimethylamino)propyl]octadecanamid	3	C23H48N2O	368.377	WWVIUVHFPSALDO-UHFFFAOYSA-N
LCMS 739	3,6,9,12,15,18,21-heptaoxatriacontan-1-ol	3	C23H48O8	452.335	VWMYPSGQOIOJFP-UHFFFAOYSA-N
LCMS 740	Candesartan	2	C24H20N6O3	440.16	HTQMVQVXFRQIKW-UHFFFAOYSA-N
LCMS 741	Flavoxate	3	C24H25NO4	391.178	SPIUTQOUKAMGCX-UHFFFAOYSA-N
LCMS 742	Bisphenol P	3	C24H26O2	346.193	GIXXQTYGFOHYPT-UHFFFAOYSA-N
LCMS 743	Fluvastatin	3	C24H26FNO4	411.185	FJLGEFLZQAZZCD-VVZAMHAXSA-N
LCMS 744	Tri xlylenyl phosphate	3	C24H27O4P	410.165	KOWVWXQNQNCRRS-UHFFFAOYSA-N
LCMS 745	Donepezil	3	C24H29NO3	379.215	ADEBPBSSDYVVLD-UHFFFAOYSA-N
LCMS 746	Doxapram	3	C24H30N2O2	378.231	XFDJYSQDBULQSI-UHFFFAOYSA-N
LCMS 747	N2,N6-dicyclohexylnaphthalene-2,6-dicarboxamide	3	C24H30N2O2	378.231	MBSRTKPGZKQXQR-UHFFFAOYSA-N
LCMS 748	Drospirenone	3	C24H30O3	366.219	METQSPRSQINEEU-HXCATZOESA-N
LCMS 749	Dexamethasone 21-acetate	3	C24H31FO6	434.21	AKUJBENLRBOFTD-RPRRAYFGSA-N
LCMS 750	1-Butanone, 2-(dimethylamino)-2-[(4-methylphenyl)methyl]-1-[4-(4-morpholinyl)phenyl]-	3	C24H32N2O2	380.246	PUBNJSZGANKUGX-UHFFFAOYSA-N
LCMS 751	Eprazinone	3	C24H32N2O2	380.246	BSHWLCACYCVCJE-UHFFFAOYSA-N
LCMS 752	Denaverine	3	C24H33NO3	383.246	FPTOUQZVCUIPHY-UHFFFAOYSA-N
LCMS 753	Lovastatin	3	C24H36O5	404.256	PCZOHLXUXFIOCF-INDPWBFMSA-N
LCMS 754	Dioctyl phthalate	1	C24H38O4	390.277	MQIUGAXCHLFZKX-UHFFFAOYSA-N
LCMS 755	Ursodeoxycholic acid	1	C24H40O4	392.293	RUDATBOHQWOJDD-ROKSHQGPSA-N
LCMS 756	Sucrose laurate	3	C24H44O12	524.283	KGUHOFWIXKIURA-VQXBOQCVSA-N
LCMS 757	Hexanedioic acid, 1,6-dinonyl ester	3	C24H46O4	398.34	WIYAGHSNPUBKDT-UHFFFAOYSA-N
LCMS 758	2-(2-(2-(2-hydroxyethoxy)ethoxy)ethoxy)ethyl palmitate	3	C24H48O6	432.345	MLWVTLFAQAGOGZ-UHFFFAOYSA-N
LCMS 759	Octadecanoic acid, 2-[bis(2-hydroxyethyl)amino]ethyl ester	3	C24H49NO4	415.366	FVIMRJIDRHUTQP-UHFFFAOYSA-N
LCMS 760	3,6,9,12,15,18,21,24-octaoxadotriacontan-1-ol	3	C24H50O9	482.345	YZEARKLIPBHQHG-UHFFFAOYSA-N
LCMS 761	Tris(2-ethylhexyl) phosphate	1	C24H51O4P	434.352	GTVWRXDRKAHEAD-UHFFFAOYSA-N
LCMS 762	(2S,5R)-3,3-dimethyl-7-oxo-6-((R)-2-(4-oxo-1,4-dihydro-1,5-naphthyridine-3-carboxamido)-2-phenylacetamido)-4-thia-1-azabicyclo[3.2.0]heptane-2-carboxylic acid	3	C25H23N5O6S	521.137	XMQVYNAURODYCQ-YSDJCIHPSA-N
LCMS 763	spiro[8-azoniabicyclo[3.2.1]octane-8,1'-azolidin-1-ium]-3-yl 2-hydroxy-2,2-diphenyl-acetate	3	C25H30NO3+	392.223	OYYDSUSKLWTMMQ-UHFFFAOYSA-N
LCMS 764	N-benzyloctadecylamine	3	C25H45N	359.355	OALZJIBCZVVPBY-UHFFFAOYSA-N
LCMS 765	N-octyl-N-(3-phenylpropyl)octan-1-amine	3	C25H45N	359.355	YTFCNNNASOTATI-UHFFFAOYSA-N
LCMS 766	N-benzyl-N,N-dimethylhexadecan-1-aminium	3	C25H46N+	360.363	QDYLMAYUEZBUFO-UHFFFAOYSA-N
LCMS 767	Di(2-ethylhexyl) azelate	3	C25H48O4	412.355	ZDWGXBPVPXVXMQ-UHFFFAOYSA-N
LCMS 768	2-(dimethyl(3-stearamidopropyl)ammonio)acetate	3	C25H50N2O3	426.382	QVRMIJZFODZFNE-UHFFFAOYSA-N
LCMS 769	3,6,9,12,15,18,21,24-octaoxatritriacontan-1-ol	3	C25H52O9	496.361	JQSKOFXNLZGQLQ-UHFFFAOYSA-N
LCMS 770	Almitrine	3	C26H29F2N7	477.245	OBDOVFRMEYHSQB-UHFFFAOYSA-N
LCMS 771	Diflorasone diacetate	3	C26H32F2O7	494.212	BOBLHFUVNSFZPJ-QRWQUSLKSA-N
LCMS 772	2-Propenoic acid, 2-(1,1-dimethylethyl)-6-[[3-(1,1-dimethylethyl)-2-hydroxy-5-methylphenyl]methyl]-4-methylphenyl ester	3	C26H34O3	394.251	IORUEKDKNHHQAL-UHFFFAOYSA-N
LCMS 773	Bisphenol A diphenyl phosphate	3	C27H25O5P	460.144	GDEKAVXCVVCMKK-UHFFFAOYSA-N
LCMS 774	benzyl (1-(isobutyryloxy)-2,2,4-trimethylpentan-3-yl) phthalate	3	C27H34O6	454.236	HPZSSCRWFLKGOG-UHFFFAOYSA-N
LCMS 775	Cyclopamine	3	C27H41NO2	411.314	QASFUMOKHFSJGL-LAFRSMQTSA-N
LCMS 776	Benzethonium	3	C27H42NO2+	412.322	SIYLLGKDQZGJHK-UHFFFAOYSA-N
LCMS 777	Tri-n-hexyl trimellitate	3	C27H42O6	462.298	MXHBQKVKHGQWRB-UHFFFAOYSA-N
LCMS 778	Solanidine	3	C27H43NO	397.334	JVKYZPBMZPJNAJ-OQFNDJACSA-N
LCMS 779	(Z)-4-(2-((E)-7a-methyl-1-(6-methylheptan-2-yl)octahydro-4H-inden-4-ylidene)ethylidene)-5-methylenecyclohexane-1,2-diol	3	C27H44O2	400.334	JPHQTWWCNKGWOA-GIUGNVQNSA-N
LCMS 780	Decyl nonyl phthalate	3	C27H44O4	432.324	NSZKIDSVINDASL-UHFFFAOYSA-N
LCMS 781	N1,N2,N3-tris(2-methylcyclohexyl)propane-1,2,3-tricarboxamide	3	C27H47N3O3	461.362	NWDVCUXGELFJOC-UHFFFAOYSA-N
LCMS 782	N-nonyl-N-(3-phenylpropyl)nonan-1-amine	3	C27H49N	387.387	QRPJVBJSYABLLL-UHFFFAOYSA-N
LCMS 783	3,6,9,12,15,18,21,24,27-nonaoxahexatriacontan-1-ol	3	C27H56O10	540.387	VTBLRCAZDSVXRA-UHFFFAOYSA-N
LCMS 784	Bialamicol	3	C28H40N2O2	436.309	DQNIWUUHJSXGHW-UHFFFAOYSA-N
LCMS 785	Hydrocortisone probutate	3	C28H40O7	488.277	FOGXJPFPZOHSQS-AYVLZSQQSA-N
LCMS 786	3,6,9,12,15,18,21,24,27,30-decaoxaoctatriacontan-1-ol	3	C28H58O11	570.398	RJFUTRHVWDJCJG-UHFFFAOYSA-N
LCMS 787	Bisalkofen	3	C29H40O2	420.303	PHXLONCQBNATSL-UHFFFAOYSA-N
LCMS 788	Buprenorphin	3	C29H41NO4	467.304	RMRJXGBAOAMLHD-DHCTZRPISA-N
LCMS 789	Barverin	3	C29H44N5O3	510.344	BWMPANCYUOEPFB-UHFFFAOYSA-N
LCMS 790	Dimethyl sulfoxide	3	C2H6OS	78.014	IAZDPXIOMUYVGZ-UHFFFAOYSA-N
LCMS 791	2-mercaptoethanol	3	C2H6OS	78.014	DGVVWUTYPXICAM-UHFFFAOYSA-N
LCMS 792	Dimethylphosphate	3	C2H7O4P	126.008	KKUKTXOBAWVSHC-UHFFFAOYSA-N
LCMS 793	Tri-(p-tert-butylphenyl) phosphate	3	C30H39O4P	494.259	LORSVOJSXMHDHF-UHFFFAOYSA-N
LCMS 794	2,4,8,10-tetra-tert-butyl-6-fluoro-12-methyl-12H-dibenzo[d,g][1,3,2]dioxaphosphocine	3	C30H44FO2P	486.306	MYMKXVFDVQUQLG-UHFFFAOYSA-N
LCMS 795	(ethane-1,2-diylbis(oxy))bis(ethane-2,1-diyl) didodecanoate	3	C30H58O6	514.423	RGCDGRWWIGMWER-UHFFFAOYSA-N
LCMS 796	((oxybis(ethane-2,1-diyl))bis(oxy))bis(ethane-2,1-diyl) didodecanoate	3	C32H62O7	558.45	YZXXSTDPSIPVKU-UHFFFAOYSA-N
LCMS 797	Candesartan cilexetil	2	C33H34N6O6	610.254	GHOSNRCGJFBJIB-UHFFFAOYSA-N
LCMS 798	2-(4,6-bis(2,4-dimethylphenyl)-1,3,5-triazin-2-yl)-5-(octyloxy)phenol	3	C33H39N3O2	509.304	ZSSVCEUEVMALRD-UHFFFAOYSA-N
LCMS 799	Tris(2-ethylhexyl) trimellitate	3	C33H54O6	546.392	KRADHMIOFJQKEZ-UHFFFAOYSA-N
LCMS 800	2,6-di-tert-butyl-4-(4,6-bis(octylthio)-1,3,5-triazin-2-ylamino)phenol	3	C33H56N4OS2	588.39	QRLSTWVLSWCGBT-UHFFFAOYSA-N
LCMS 801	(ethane-1,2-diylbis(oxy))bis(ethane-2,1-diyl) bis(3-(3-(tert-butyl)-4-hydroxy-5-methylphenyl)propanoate)	3	C34H50O8	586.351	CPDSACLSEVDHOO-UHFFFAOYSA-N
LCMS 802	3-(3,5-di-tert-butyl-4-hydroxyphenyl)-N'-(3-(3,5-di-tert-butyl-4-hydroxyphenyl)propanoyl)propanehydrazide	3	C34H52N2O4	552.393	HCILJBJJZALOAL-UHFFFAOYSA-N
LCMS 803	3,6,9,12-tetraoxatetradecane-1,14-diyl didodecanoate	3	C34H66O8	602.476	WTVHSVDFIHETFS-UHFFFAOYSA-N
LCMS 804	Manidipine	3	C35H38N4O6	610.279	ANEBWFXPVPTEET-UHFFFAOYSA-N
LCMS 805	6-(Benzyloxy)-1,1-dibutyl-3-(5-phenyl-1H-imidazol-2-yl)-2,3,4,9-tetrahydro-1H-beta-carboline	3	C35H40N4O	532.32	FDJQARYJQHXLKI-UHFFFAOYSA-N
LCMS 806	3,9-bis(2,6-di-tert-butyl-4-methylphenoxy)-2,4,8,10-tetraoxa-3,9-diphosphaspiro[5.5]undecane	3	C35H54O6P2	632.34	JFOOBOUJFYLWAR-UHFFFAOYSA-N
LCMS 807	3-(19,20-dihydroxytriacontyl)-5-methylfuran-2(5H)-one	3	C35H66O4	550.496	KKUONIIRIFHWJC-UHFFFAOYSA-N
LCMS 808	(S)-3-hydroxy-2-(tetradecanoyloxy)propyl stearate	3	C35H68O5	568.507	XUOBSVNBXQMJJN-XIFFEERXSA-N
LCMS 809	3,6,9,12,15-pentaoxaheptadecane-1,17-diyl didodecanoate	3	C36H70O9	646.502	BTCDZTVVKMHMNH-UHFFFAOYSA-N
LCMS 810	4,4',4''-(butane-1,1,3-triyl)tris(2-(tert-butyl)-5-methylphenol)	3	C37H52O3	544.392	PRWJPWSKLXYEPD-UHFFFAOYSA-N
LCMS 811	Tetrakis(2,6-dimethylphenyl) 1,3-phenylene bis(phosphate)	3	C38H40O8P2	686.22	YOLFSLXHLNWPKG-UHFFFAOYSA-N
LCMS 812	Thiodiethylene bis[3-(3,5-di-tert-butyl-4-hydroxyphenyl)propionate]	3	C38H58O6S	642.395	VFBJXXJYHWLXRM-UHFFFAOYSA-N
LCMS 813	3,6,9,12,15,18-hexaoxaicosane-1,20-diyl didodecanoate	3	C38H74O10	690.528	PVXXMELQLHRBFI-UHFFFAOYSA-N
LCMS 814	Octadecanamide, N,N'-1,2-ethanediylbis[12-hydroxy-	3	C38H76N2O4	624.581	YLWQQYRYYZPZLJ-UHFFFAOYSA-N
LCMS 815	Melamine	1	C3H6N6	126.065	JDSHMPZPIAZGSV-UHFFFAOYSA-N
LCMS 816	1-aminopropan-2-ol	3	C3H9NO	75.068	HXKKHQJGJAFBHI-UHFFFAOYSA-N
LCMS 817	2-methylaminoethanol	3	C3H9NO	75.068	OPKOKAMJFNKNAS-UHFFFAOYSA-N
LCMS 818	2-amino-1-propanol	3	C3H9NO	75.068	BKMMTJMQCTUHRP-UHFFFAOYSA-N
LCMS 819	3-aminopropan-1-ol	3	C3H9NO	75.068	WUGQZFFCHPXWKQ-UHFFFAOYSA-N
LCMS 820	Nigericin	1	C40H68O11	724.476	DANUORFCFTYTSZ-ANZYULKNSA-N
LCMS 821	3,6,9,12,15,18,21-heptaoxatricosane-1,23-diyl didodecanoate	3	C40H78O11	734.554	GJESHOOLCJRQEC-UHFFFAOYSA-N
LCMS 822	3,6,9,12,15,18,21,24,27,30,33,36,39,42-tetradecaoxatetrapentacontan-1-ol	3	C40H82O15	802.565	BWJWODXTTAHSKO-UHFFFAOYSA-N
LCMS 823	Tris isocyanurate	3	C42H57N3O6	699.425	XYXJKPCGSGVSBO-UHFFFAOYSA-N
LCMS 824	3,6,9,12,15,18,21,24-octaoxahexacosane-1,26-diyl didodecanoate	3	C42H82O12	778.581	VTKRFVMSQALCFJ-UHFFFAOYSA-N
LCMS 825	2-hydroxy-N-methyl-N,N-bis(2-(stearoyloxy)ethyl)ethan-1-aminium	3	C43H86NO5+	696.651	IFBPWBDEENYUEG-UHFFFAOYSA-N
LCMS 826	2,5,8,11,14,17,20,23,26,29,32,35,38,41,44,47,50,53,56,59,62-henicosaoxatetrahexacontan-64-ol	3	C43H88O22	956.577	SWVMFUJFAGAJCE-UHFFFAOYSA-N
LCMS 827	N-((4E,14E)-3-hydroxy-1-((3,4,5-trihydroxy-6-(hydroxymethyl)tetrahydro-2H-pyran-2-yl)oxy)octadeca-4,14-dien-2-yl)icosanamide	3	C44H83NO8	753.612	JNYZDNIARSRXLF-GKMGLNRASA-N
LCMS 828	3,6,9,12,15,18,21,24,27-nonaoxanonacosane-1,29-diyl didodecanoate	3	C44H86O13	822.607	FUEUBIMCOJUYOM-UHFFFAOYSA-N
LCMS 829	3,6,9,12,15,18,21,24,27,30-decaoxadotriacontane-1,32-diyl didodecanoate	3	C46H90O14	866.633	IFLJAMVPMLRQCS-UHFFFAOYSA-N
LCMS 830	3,6,9,12,15,18,21,24,27,30,33,36,39,42,45,48,51,54-octadecaoxapentahexacontan-1-ol	3	C47H96O19	964.655	XIIHTHPXDJKWHE-UHFFFAOYSA-N
LCMS 831	3,6,9,12,15,18,21,24,27,30,33-undecaoxapentatriacontane-1,35-diyl didodecanoate	3	C48H94O15	910.659	WTSBXWLFHIOVNO-UHFFFAOYSA-N
LCMS 832	3,6,9,12,15,18,21,24,27,30,33,36,39,42,45,48,51-heptadecaoxahexahexacontan-1-ol	3	C49H100O18	976.691	OTRDEFAGEBHKEF-UHFFFAOYSA-N
LCMS 833	1-[(hydroxymethyl)amino]propan-2-ol	3	C4H11NO2	105.079	QUFZJIHSEXWUQN-UHFFFAOYSA-N
LCMS 834	Tromethamine	3	C4H11NO3	121.074	LENZDBCJOHFCAS-UHFFFAOYSA-N
LCMS 835	Maleic acid	3	C4H4O4	116.011	VZCYOOQTPOCHFL-UPHRSURJSA-N
LCMS 836	Acesulfame	2	C4H5NO4S	162.994	YGCFIWIQZPHFLU-UHFFFAOYSA-N
LCMS 837	thiazol-5-ylmethanol	1	C4H5NOS	115.009	WKBQQWDVVHGWDB-UHFFFAOYSA-N
LCMS 838	Creatinine	3	C4H7N3O	113.059	DDRJAANPRJIHGJ-UHFFFAOYSA-N
LCMS 839	2-hydroxy-2-methylpropionitrile	3	C4H7NO	85.053	MWFMGBPGAXYFAR-UHFFFAOYSA-N
LCMS 840	Methacrylamide	3	C4H7NO	85.053	FQPSGWSUVKBHSU-UHFFFAOYSA-N
LCMS 841	Aspartic acid	3	C4H7NO4	133.038	CKLJMWTZIZZHCS-UHFFFAOYSA-N
LCMS 842	But-2-ene-1,4-diol	3	C4H8O2	88.052	ORTVZLZNOYNASJ-OWOJBTEDSA-N
LCMS 843	(S)-tetrahydrofuran-3-ol	3	C4H8O2	88.052	XDPCNPCKDGQBAN-BYPYZUCNSA-N
LCMS 844	Butyric acid	3	C4H8O2	88.052	FERIUCNNQQJTOY-UHFFFAOYSA-N
LCMS 845	Isobutyric acid	3	C4H8O2	88.052	KQNPFQTWMSNSAP-UHFFFAOYSA-N
LCMS 846	Ethyl glycinate	3	C4H9NO2	103.063	NTNZTEQNFHNYBC-UHFFFAOYSA-N
LCMS 847	N-(2-Hydroxyethyl)acetamide	3	C4H9NO2	103.063	PVCJKHHOXFKFRP-UHFFFAOYSA-N
LCMS 848	Threonine	1	C4H9NO3	119.058	AYFVYJQAPQTCCC-GBXIJSLDSA-N
LCMS 849	3,6,9,12,15,18,21,24,27,30,33,36-dodecaoxaoctatriacontane-1,38-diyl didodecanoate	3	C50H98O16	954.685	PGTYTRQHHWAYPH-UHFFFAOYSA-N
LCMS 850	Bis(2-(tert-butyl)-6-(3-(tert-butyl)-2-hydroxy-5-methylbenzyl)-4-methylphenyl) terephthalate	3	C54H66O6	810.486	JWXSMZJIYUUXSV-UHFFFAOYSA-N
LCMS 851	Betaine	3	C5H11NO2	117.079	KWIUHFFTVRNATP-UHFFFAOYSA-N
LCMS 852	2,2′-[methylenebis(oxy)]bisethanol	3	C5H12O4	136.074	YSPADHLUBJTJLN-UHFFFAOYSA-N
LCMS 853	1,3-Propanediol, 2,2-bis(hydroxymethyl)-	3	C5H12O4	136.074	WXZMFSXDPGVJKK-UHFFFAOYSA-N
LCMS 854	1-(dimethylamino)propan-2-ol	3	C5H13NO	103.1	NCXUNZWLEYGQAH-UHFFFAOYSA-N
LCMS 855	3-dimethylaminopropan-1-ol	3	C5H13NO	103.1	PYSGFFTXMUWEOT-UHFFFAOYSA-N
LCMS 856	3-ethoxypropylamine	3	C5H13NO	103.1	SOYBEXQHNURCGE-UHFFFAOYSA-N
LCMS 857	Choline	3	C5H13NO	103.1	CRBHXDCYXIISFC-UHFFFAOYSA-N
LCMS 858	Theophylline	3	C5H4N4O2	152.033	LRFVTYWOQMYALW-UHFFFAOYSA-N
LCMS 859	Xanthine	3	C5H6N2O2	126.043	HBKBZJZRIWAICY-UHFFFAOYSA-N
LCMS 860	Thymine	3	C5H6N2O2	126.043	RWQNBRDOKXIBIV-UHFFFAOYSA-N
LCMS 861	Itaconic acid	3	C5H6O4	130.027	LVHBHZANLOWSRM-UHFFFAOYSA-N
LCMS 862	2-(oxazol-2-yl)ethane-1-thiol	1	C5H7NOS	129.025	RJTGUVZAXVEZMV-UHFFFAOYSA-N
LCMS 863	Histamine	3	C5H9N3	111.08	NTYJJOPFIAHURM-UHFFFAOYSA-N
LCMS 864	Methyl 3-aminocrotonate	3	C5H9NO2	115.063	XKORCTIIRYKLLG-ARJAWSKDSA-N
LCMS 865	4-morpholinecarbaldehyde	3	C5H9NO2	115.063	LCEDQNDDFOCWGG-UHFFFAOYSA-N
LCMS 866	N-(2-hydroxyethyl)prop-2-enamide	3	C5H9NO2	115.063	UUORTJUPDJJXST-UHFFFAOYSA-N
LCMS 867	L-Glutamic acid	3	C5H9NO4	147.053	WHUUTDBJXJRKMK-VKHMYHEASA-N
LCMS 868	3,6,9,12,15,18,21,24,27,30,33,36,39,42,45,48,51,54,57,60,63,66,69,72,75,78,81,84,87,90,93,96,99-tritriacontaoxahenhectane-1,101-diol	3	C68H138O35	1514.9	BPOKBDAASNIQMO-UHFFFAOYSA-N
LCMS 869	Atrazine-desethyl	3	C6H10ClN5	187.062	DFWFIQKMSFGDCQ-UHFFFAOYSA-N
LCMS 870	(4S,5S)-5-hydroxy-2-methyl-3,4,5,6-tetrahydropyrimidine-4-carboxylic acid	3	C6H10N2O3	158.069	KIIBBJKLKFTNQO-WHFBIAKZSA-N
LCMS 871	Acrylic acid, propyl ester	3	C6H10O2	114.068	PNXMTCDJUBJHQJ-UHFFFAOYSA-N
LCMS 872	Isosorbide	3	C6H10O4	146.058	KLDXJTOLSGUMSJ-JGWLITMVSA-N
LCMS 873	Caprolactam	3	C6H11NO	113.084	JBKVHLHDHHXQEQ-UHFFFAOYSA-N
LCMS 874	1-(2-hydroxyethyl)pyrrolidin-2-one	3	C6H11NO2	129.079	WDQFELCEOPFLCZ-UHFFFAOYSA-N
LCMS 875	4-acetylmorpholine	3	C6H11NO2	129.079	KYWXRBNOYGGPIZ-UHFFFAOYSA-N
LCMS 876	Vigabatrin	3	C6H11NO2	129.079	PJDFLNIOAUIZSL-UHFFFAOYSA-N
LCMS 877	N,N-dimethyl-3-oxobutyramide	3	C6H11NO2	129.079	YPEWWOUWRRQBAX-UHFFFAOYSA-N
LCMS 878	Tetrahydro-1,3-dimethyl-1H-pyrimidin-2-one	3	C6H12N2O	128.095	GUVUOGQBMYCBQP-UHFFFAOYSA-N
LCMS 879	Trans-4-aminocyclohexan-1-ol	3	C6H13NO	115.1	IMLXLGZJLAOKJN-IZLXSQMJSA-N
LCMS 880	2-pyrrolidin-1-ylethanol	3	C6H13NO	115.1	XBRDBODLCHKXHI-UHFFFAOYSA-N
LCMS 881	2,6-dimethylmorpholine	1	C6H13NO	115.1	HNVIQLPOGUDBSU-UHFFFAOYSA-N
LCMS 882	Isoleucin	2	C6H13NO2	131.095	AGPKZVBTJJNPAG-WHFBIAKZSA-N
LCMS 883	2-ethyl-2-(hydroxymethyl)propane-1,3-diol	3	C6H14O3	134.094	ZJCCRDAZUWHFQH-UHFFFAOYSA-N
LCMS 884	1-(3-(dimethylamino)propyl)urea	3	C6H15N3O	145.122	IIVBUJGYWCCLNG-UHFFFAOYSA-N
LCMS 885	Triethanolamine	3	C6H15NO3	149.105	GSEJCLTVZPLZKY-UHFFFAOYSA-N
LCMS 886	Oxydemeton-methyl	3	C6H15O4PS2	246.015	PMCVMORKVPSKHZ-UHFFFAOYSA-N
LCMS 887	2,2,4,4,6,6-hexamethyl-1,3,5,2,4,6-trioxatrisilinane	3	C6H18O3Si3	222.056	HTDJPCNNEPUOOQ-UHFFFAOYSA-N
LCMS 888	Nicotinonitrile	3	C6H4N2	104.037	GZPHSAQLYPIAIN-UHFFFAOYSA-N
LCMS 889	4-Chlorophenol	2	C6H5ClO	128.003	WXNZTHHGJRFXKQ-UHFFFAOYSA-N
LCMS 890	Nicotinamide	1	C6H6N2O	122.048	DFPAKSUCGFBDDF-UHFFFAOYSA-N
LCMS 891	Phenyl dihydrogen phosphate	3	C6H7O4P	174.008	CMPQUABWPXYYSH-UHFFFAOYSA-N
LCMS 892	Ethyl 3-amino-2-cyanoprop-2-enoate	3	C6H8N2O2	140.059	LJFFRQTXGJMKDQ-HWKANZROSA-N
LCMS 893	Metronidazole	2	C6H9N3O3	171.064	VAOCPAMSLUNLGC-UHFFFAOYSA-N
LCMS 894	trans-Mevinphos	3	C7H13O6P	224.045	GEPDYQSQVLXLEU-AATRIKPKSA-N
LCMS 895	1,3-bis(trimethylsilyl)urea	3	C7H20N2OSi2	204.111	MASDFXZJIDNRTR-UHFFFAOYSA-N
LCMS 896	3,5-Dibromo-4-hydroxybenzoic acid	1	C7H4Br2O3	293.853	PHWAJJWKNLWZGJ-UHFFFAOYSA-N
LCMS 897	Saccharine	1	C7H5NO3S	182.999	CVHZOJJKTDOEJC-UHFFFAOYSA-N
LCMS 898	1,2-Benzisothiazolin-3-one	3	C7H5NOS	151.009	DMSMPAJRVJJAGA-UHFFFAOYSA-N
LCMS 899	Benzothiazolone	1	C7H5NOS	151.009	YEDUAINPPJYDJZ-UHFFFAOYSA-N
LCMS 900	Benzothiazole	1	C7H5NS	135.014	IOJUPLGTWVMSFF-UHFFFAOYSA-N
LCMS 901	2-Aminobenzothiazole	1	C7H6N2S	150.025	UHGULLIUJBCTEF-UHFFFAOYSA-N
LCMS 902	Thiosalicylic acid	1	C7H6O2S	154.009	NBOMNTLFRHMDEZ-UHFFFAOYSA-N
LCMS 903	Methyl nicotinate	3	C7H7NO2	137.048	YNBADRVTZLEFNH-UHFFFAOYSA-N
LCMS 904	Trigenolline	3	C7H7NO2	137.048	WWNNZCOKKKDOPX-UHFFFAOYSA-N
LCMS 905	N-(hydroxymethyl)nicotinamide	3	C7H8N2O2	152.059	JRFKIOFLCXKVOT-UHFFFAOYSA-N
LCMS 906	Paraxanthine	2	C7H8N4O2	180.065	QUNWUDVFRNGTCO-UHFFFAOYSA-N
LCMS 907	Theobromine	1	C7H8N4O2	180.065	YAPQBXQYLJRXSA-UHFFFAOYSA-N
LCMS 908	Methylhydroquinone	3	C7H8O2	124.052	CNHDIAIOKMXOLK-UHFFFAOYSA-N
LCMS 909	N2,N2-Dimethylguanin	3	C7H9N5O	179.081	XMSMHKMPBNTBOD-UHFFFAOYSA-N
LCMS 910	Toluenesulfonamide	1	C7H9NO2S	171.035	LMYRWZFENFIFIT-UHFFFAOYSA-N
LCMS 911	Ethionamide	3	C8H10N2S	166.056	AEOCXXJPGCBFJA-UHFFFAOYSA-N
LCMS 912	Methacrylic anhydride	3	C8H10O3	154.063	DCUFMVPCXCSVNP-UHFFFAOYSA-N
LCMS 913	Pyrimidinol	1	C8H12N2O	152.095	AJPIUNPJBFBUKK-UHFFFAOYSA-N
LCMS 914	N,N-Dimethyl-N'-phenylsulfuric diamide	1	C8H12N2O2S	200.062	QCDQDISRALTLNQ-UHFFFAOYSA-N
LCMS 915	Barbital	3	C8H12N2O3	184.085	FTOAOBMCPZCFFF-UHFFFAOYSA-N
LCMS 916	1-ethynylcyclohexan-1-ol	3	C8H12O	124.089	QYLFHLNFIHBCPR-UHFFFAOYSA-N
LCMS 917	1,3-Octadiene	3	C8H14	110.11	QTYUSOHYEPOHLV-FNORWQNLSA-N
LCMS 918	Furan, tetrahydro-2,2,5,5-tetramethyl-	3	C8H16O	128.12	BBLDTXFLAHKYFJ-UHFFFAOYSA-N
LCMS 919	Valproic acid	1	C8H16O2	144.115	NIJJYAXOARWZEE-UHFFFAOYSA-N
LCMS 920	2-Butoxyethyl acetate	3	C8H16O3	160.11	NQBXSWAWVZHKBZ-UHFFFAOYSA-N
LCMS 921	Coniine	3	C8H17N	127.136	NDNUANOUGZGEPO-UHFFFAOYSA-N
LCMS 922	2-[2-(propan-2-yl)-1,3-oxazolidin-3-yl]ethanol	3	C8H17NO2	159.126	DZARITHRMKPIQB-UHFFFAOYSA-N
LCMS 923	3-HYDROXY-2,2-DIMETHYL-N-PROPYLPROPANAMIDE	3	C8H17NO2	159.126	PLXAWTRZKLDSEF-UHFFFAOYSA-N
LCMS 924	2-acetoxy-N,N,N-trimethylpropan-1-aminium	3	C8H18NO2+	160.134	NZWOPGCLSHLLPA-UHFFFAOYSA-N
LCMS 925	2-(2-butoxyethoxy)ethan-1-ol	3	C8H18O3	162.126	OAYXUHPQHDHDDZ-UHFFFAOYSA-N
LCMS 926	2-(2-(2-ethoxyethoxy)ethoxy)ethan-1-ol	3	C8H18O4	178.121	WFSMVVDJSNMRAR-UHFFFAOYSA-N
LCMS 927	6-Methoxysalicylic acid	3	C8H8O4	168.042	AAUQLHHARJUJEH-UHFFFAOYSA-N
LCMS 928	Isovanillic acid	3	C8H8O4	168.042	LBKFGYZQBSGRHY-UHFFFAOYSA-N
LCMS 929	Methyl gallate	3	C8H8O5	184.037	FBSFWRHWHYMIOG-UHFFFAOYSA-N
LCMS 930	3-Pyridinepropionic acid	3	C8H9NO2	151.063	WDGXIUUWINKTGP-UHFFFAOYSA-N
LCMS 931	(R)-2-amino-2-(4-hydroxyphenyl)acetic acid	3	C8H9NO3	167.058	LJCWONGJFPCTTL-SSDOTTSWSA-N
LCMS 932	2-Aminosulfonyl-benzoic acid methyl ester	2	C8H9NO4S	215.025	VSOOBQALJVLTBH-UHFFFAOYSA-N
LCMS 933	Chlorothalonil-4-hydroxy	1	C8HCl3N2O	245.915	MDQKYGOECVSPIW-UHFFFAOYSA-N
LCMS 934	Benzocaine	3	C9H11NO2	165.079	BLFLLBZGZJTVJG-UHFFFAOYSA-N
LCMS 935	Tyrosine	1	C9H11NO3	181.074	OUYCCCASQSFEME-QMMMGPOBSA-N
LCMS 936	Fenuron	3	C9H12N2O	164.095	XXOYNJXVWVNOOJ-UHFFFAOYSA-N
LCMS 937	Etophylline	3	C9H12N4O3	224.091	NWPRCRWQMGIBOT-UHFFFAOYSA-N
LCMS 938	N,N,4-Trimethylaniline	3	C9H13N	135.105	GYVGXEWAOAAJEU-UHFFFAOYSA-N
LCMS 939	1-o-tolylbiguanide	3	C9H13N5	191.117	SQZCAOHYQSOZCE-UHFFFAOYSA-N
LCMS 940	L-phenylalaninol	3	C9H13NO	151.1	STVVMTBJNDTZBF-VIFPVBQESA-N
LCMS 941	Cathine	3	C9H13NO	151.1	DLNKOYKMWOXYQA-IONNQARKSA-N
LCMS 942	Epinephrine	3	C9H13NO3	183.09	UCTWMZQNUQWSLP-UHFFFAOYSA-N
LCMS 943	1,2,3,4-Tetramethyl-1,3-cyclopentadiene	3	C9H14	122.11	VNPQQEYMXYCAEZ-UHFFFAOYSA-N
LCMS 944	8-methoxy-1,3-diazaspiro[4.5]decane-2,4-dione	3	C9H14N2O3	198.1	UXORSOFXUKJTFE-UHFFFAOYSA-N
LCMS 945	Nimorazole	3	C9H14N4O3	226.107	MDJFHRLTPRPZLY-UHFFFAOYSA-N
LCMS 946	(1R,3S)-2,2-Dimethyl-3-(2-oxopropyl)cyclopropanecarboxylic acid	3	C9H14O3	170.094	BKUHNVYPRVILOX-BQBZGAKWSA-N
LCMS 947	Tris(2,3-dichloropropyl) phosphate	3	C9H15Cl6O4P	427.884	JZZBTMVTLBHJHL-UHFFFAOYSA-N
LCMS 948	Piperidione	3	C9H15NO2	169.11	RGEVWUKXWFOAID-UHFFFAOYSA-N
LCMS 949	Aceclidine	1	C9H15NO2	169.11	WRJPSSPFHGNBMG-UHFFFAOYSA-N
LCMS 950	Gabapentin	1	C9H17NO2	171.126	UGJMXCAKCUNAIE-UHFFFAOYSA-N
LCMS 951	Molinate	3	C9H17NOS	187.103	DEDOPGXGGQYYMW-UHFFFAOYSA-N
LCMS 952	Nonanoic acid	2	C9H18O2	158.131	FBUKVWPVBMHYJY-UHFFFAOYSA-N
LCMS 953	Cyclopentamine	3	C9H19N	141.152	HFXKQSZZZPGLKQ-UHFFFAOYSA-N
LCMS 954	Formamide, N,N-dibutyl-	3	C9H19NO	157.147	NZMAJUHVSZBJHL-UHFFFAOYSA-N
LCMS 955	Thioquinox	3	C9H4N2S3	235.954	ILERPRJWJPJZDN-UHFFFAOYSA-N
LCMS 956	Coumarin	3	C9H6O2	146.037	ZYGHJZDHTFUPRJ-UHFFFAOYSA-N
LCMS 957	Trimellitic acid	3	C9H6O6	210.016	ARCGXLSVLAOJQL-UHFFFAOYSA-N
LCMS 958	4-Indolecarbaldehyde	3	C9H7NO	145.053	JFDDFGLNZWNJTK-UHFFFAOYSA-N
LCMS 959	Benzthiazuron	3	C9H9N3OS	207.047	DTCJYIIKPVRVDD-UHFFFAOYSA-N
LCMS 960	Benzoguanamine	3	C9H9N5	187.086	GZVHEAJQGPRDLQ-UHFFFAOYSA-N
LCMS 961	Acetsalicylamide	3	C9H9NO3	179.058	JZWFDVDETGFGFC-UHFFFAOYSA-N
LCMS 962	Perfluorononanoic acid	3	C9HF17O2	463.971	UZUFPBIDKMEQEQ-UHFFFAOYSA-N
LCMS 963	Glucose	2	C6H12O6	180.063	WQZGKKKJIJFFOK-GASJEMHNSA-N
LCMS 964	benzimidazole	3	C7H6N2	118.053	HYZJCKYKOHLVJF-UHFFFAOYSA-N
LCMS 965	Perfluorooctanesulfonic acid	2	C8HF17O3S	499.937	YFSUTJLHUFNCNZ-UHFFFAOYSA-N
LCMS 966	2,4-bisphenol S	2	C12H10O4S	250.03	LROZSPADHSXFJA-UHFFFAOYSA-N
LCMS 967	L-Leucine	3	C6H13NO2	131.095	ROHFNLRQFUQHCH-YFKPBYRVSA-N
LCMS 968	Perfluoropentanoic acid	2	C5HF9O2	263.983	CXZGQIAOTKWCDB-UHFFFAOYSA-N
LCMS 969	C14-LAS	3	C20H34O3S	354.223	OJUCYEORNQUZQE-UHFFFAOYSA-N

## Sheet: DSFP output
No.	Structure name	ID conf. level	Formula	Monoisotopic Mass	InChIKey
DSFP 1	N-methyldidecylamine	3	C21H45N1	311.355	ATBNMWWDBWBAHM-UHFFFAOYSA-N
DSFP 2	N-(Propan-2-yl)octadecan-1-amine	3	C21H45N1	311.355	WHFZOMWNDCWQRF-UHFFFAOYSA-N
DSFP 3	hexadecyl methacrylate	3	C20H38O2	310.287	ZNAOFAIBVOMLPV-UHFFFAOYSA-N
DSFP 4	Ethyl (Z)-9-Octadecenoate.	3	C20H38O2	310.287	LVGKNOAMLMIIKO-VAWYXSNFSA-N
DSFP 5	OLEYL ACETATE	3	C20H38O2	310.287	GYGAZRPDUOHMAF-KHPPLWFESA-N
DSFP 6	N-Dodecyl-N-methyldodecan-1-amine	3	C25H53N1	367.418	UWHRNIXHZAWBMF-UHFFFAOYSA-N
DSFP 7	Heptadecyl acrylate	3	C20H38O2	310.287	KVILQFSLJDTWPU-UHFFFAOYSA-N
DSFP 8	Isohexadecyl methacrylate	3	C20H38O2	310.287	QXGPXZCIAWJCJU-UHFFFAOYSA-N
DSFP 9	(E)-7a-methyl-4-((Z)-2-(2-methylenecyclohexylidene)ethylidene)-1-(6-methylheptan-2-yl)octahydro-1H-indene	3	C27H44	368.344	FXKMDILIEQILCA-FBIXRVKGSA-N
DSFP 10	Amines, C18 most stable unsaturated 2 EO	3	C22H45NO2	355.345	CRUQGEWMMNMIPL-OUKQBFOZSA-N
DSFP 11	isopropylpyrazine	3	C7H10N2	122.084	GIMBKDZNMKTZMG-UHFFFAOYSA-N
DSFP 12	4,5,6,7-Tetrahydro-1H-indazole	3	C7H10N2	121.077	GDSQTWDUCDSZEY-UHFFFAOYSA-N
DSFP 13	Diethylene glycol monovinyl ether	3	C6H12O3	132.079	WULAHPYSGCVQHM-UHFFFAOYSA-N
DSFP 14	2,2,6,6-Tetrakis(hydroxymethyl)cyclohexanol	3	C10H20O5	220.131	ICVIFRMLTBUBGF-UHFFFAOYSA-N
DSFP 15	Ethyl cyclopentanecarboxylate	3	C8H14O2	142.099	UWSJCCUODNDXOT-UHFFFAOYSA-N
DSFP 16	2-Hydroxyethyl isobutyrate	3	C6H12O3	132.079	BEKXVQRVZUYDLK-UHFFFAOYSA-N
DSFP 17	Vinyl hexanoate	3	C8H14O2	142.099	LZWYWAIOTBEZFN-UHFFFAOYSA-N
DSFP 18	2,4,6-trimethyl-1,3,5-trioxane	3	C6H12O3	132.079	SQYNKIJPMDEDEG-UHFFFAOYSA-N
DSFP 19	N1 C10 Alkanolamide	3	C12H25NO2	215.189	LMVSBYPDMNAXPF-UHFFFAOYSA-N
DSFP 20	1-methylcyclohexane-1-carboxylic acid	3	C8H14O2	142.099	REHQLKUNRPCYEW-UHFFFAOYSA-N
DSFP 21	1-(1-Hydroxycyclohexyl)ethan-1-one.	3	C8H14O2	142.099	JKAKPUWJSRMKFH-UHFFFAOYSA-N
DSFP 22	1,4-Dioxaspiro(4.5)decane	3	C8H14O2	142.099	GZGPRZYZKBQPBQ-UHFFFAOYSA-N
DSFP 23	Cycloheptanecarboxylic acid	3	C8H14O2	142.099	VZFUCHSFHOYXIS-UHFFFAOYSA-N
DSFP 24	4-Methylcyclohexanecarboxylic acid	3	C8H14O2	142.099	QTDXSEZXAPHVBI-UHFFFAOYSA-N
DSFP 25	aminomethyl propanediol	3	C4H11N1O2	105.079	UXFQFBNBSPQBJW-UHFFFAOYSA-N
DSFP 26	hexan-6-olide	3	C6H10O2	114.068	PAPBSGBWRJIAAV-UHFFFAOYSA-N
DSFP 27	Hydroperoxide, 2,6,6-trimethylbicyclo[3.1.1]heptyl	3	C10H18O2	170.131	QVRCRSYOVMLBKS-UHFFFAOYNA-N
DSFP 28	Ethylmethylmalonic acid	3	C6H10O4	146.058	OGAFKQWRXQJXJD-UHFFFAOYSA-N
DSFP 29	methyl cinnamate	3	C10H10O2	162.068	CCRCUPLGCSFEDV-BQYQJAHWSA-N
DSFP 30	2,6,6-trimethylbicyclo[3.1.1]heptane-3-carbaldehyde	3	C11H18O1	166.136	VUNCLQCPKWLBRY-UHFFFAOYSA-N
DSFP 31	Methyl non-2-enoate.	3	C10H18O2	170.131	ZWNPUELCBZVMDA-HJWRWDBZSA-N
DSFP 32	2-Ethyl-2-(hydroxymethyl)butyraldehyde	3	C7H14O2	130.099	RCQAUUCWIIQGEP-UHFFFAOYSA-N
DSFP 33	Benzoic acid, allyl ester	3	C10H10O2	162.068	LYJHVEDILOKZCG-UHFFFAOYSA-N
DSFP 34	Camphoric acid 3-methyl ester	3	C11H18O4	213.113	PGCIREGXMUCRLZ-HVNHDPPXSA-L
DSFP 35	N,N-Bis(hydroxymethyl)stearamide	3	C20H41N1O3	343.309	OXLIPMZQMBZSLR-UHFFFAOYSA-N
DSFP 36	Degradation-Product	3	C16H26O1	234.198	UGNCNDAANUFJIT-UHFFFAOYSA-N
DSFP 37	(Cyclopropane-1,1-diyl)dimethanol	3	C5H10O2	102.068	YAINYZJQSQEGND-UHFFFAOYSA-N
DSFP 38	Methyl 2,6,6-trimethylcyclohex-2-ene-1-carboxylate	3	C11H18O2	182.131	NVAGRWXDIIKUBU-UHFFFAOYSA-N
DSFP 39	3-(5,5,6-Trimethylbicyclo[2.2.1]hept-2-yl)cyclohexanone	3	C16H26O1	234.198	HMGCHONRNBIROB-UHFFFAOYSA-N
DSFP 40	4-(5,5,6-Trimethylbicyclo[2.2.1]hept-2-yl)cyclohexanone	3	C16H26O1	234.198	JDCNLAJKUCCOHO-UHFFFAOYSA-N
DSFP 41	Dimethylcyclohex-3-ene-1-carbaldehyde.	3	C9H14O1	138.105	CYGGTUUCLIFNIU-UHFFFAOYSA-N
DSFP 42	2,4-Dimethylcyclohex-3-ene-1-methyl Acetate.	3	C11H18O2	182.131	LICUDMOFXVHDPB-UHFFFAOYSA-N
DSFP 43	(E)-3,7-Dimethyl-2,6-octadienyl Formate.	3	C11H18O2	182.131	FQMZVFJYMPNUCT-YRNVUSSQSA-N
DSFP 44	Hexahydro-3H-benzofuran-2-one.	3	C8H12O2	140.084	AQKZNTBBGPQPBG-UHFFFAOYSA-N
DSFP 45	Tetrahydro-6-(2-pentenyl)-2H-pyran-2-one.	3	C10H16O2	168.115	XPPALVZZCMPTIV-ONEGZZNKSA-N
DSFP 46	Methyl 1,4-dimethylcyclohex-3-ene-1-carboxylate	3	C10H16O2	168.115	PAXHLOIQWUFMQI-UHFFFAOYNA-N
DSFP 47	1-Cyclohexyl-4-hexylbenzene	3	C18H28	244.219	ZVVKBAKPLNVTNG-UHFFFAOYSA-N
DSFP 48	3,3-Dimethyl-1,5-dioxaspiro(5.5)undecan-9-one	3	C11H18O3	198.126	COKVDTKAWIFNTH-UHFFFAOYSA-N
DSFP 49	N1 C8 Alkanolamide	3	C10H21NO2	187.157	GSILMNFJLONLCJ-UHFFFAOYSA-N
DSFP 50	Amines, tallow, 6+5 EO (R=H)	3	C22H47NO11	501.315	DJASTFYUKBDJSE-UHFFFAOYSA-N
DSFP 51	Amines, tallow, 7+4 EO (R=H)	3	C22H47NO11	501.315	XDESWNHTOYMKOB-UHFFFAOYSA-N
DSFP 52	Amines, tallow, 8+3 EO (R=H)	3	C22H47NO11	501.315	RLRLSALUXLTHND-UHFFFAOYSA-N
DSFP 53	6,8-dimethylnona-3,5-dien-2-one	3	C11H18O1	166.136	UEHONTCNOHEQEF-UHFFFAOYSA-N
DSFP 54	2-Ethoxyethyl acetate	3	C6H12O3	132.079	SVONRAPFKPVNKG-UHFFFAOYSA-N
DSFP 55	Cyclohexyl Acetate.	3	C8H14O2	142.099	YYLLIJHXUHJATK-UHFFFAOYSA-N
DSFP 56	2-Cyclohexylidenecyclohexanone.	3	C12H18O1	178.136	TYDSIOSLHQWFOU-UHFFFAOYSA-N
DSFP 57	2,4-Diethylhepta-2,6-dienal.	3	C11H18O1	166.136	QAFGEOHWEQLURJ-DHZHZOJOSA-N
DSFP 58	3,7-Dimethyl-2-methyleneoct-6-enal.	3	C11H18O1	166.136	FAGYGFPZNTYLAO-UHFFFAOYSA-N
DSFP 59	3,7-Dimethylnona-2,6-dienal.	3	C11H18O1	166.136	BCEQJZNLIKMDEU-NSJFVGFPSA-N
DSFP 60	Ethyl 3-hydroxybutyrate.	3	C6H12O3	132.079	OMSUIQOIVADKIM-UHFFFAOYSA-N
DSFP 61	4-Methyl-1-oxaspiro(5.5)undecene.	3	C11H18O1	166.136	WJHAXQNOQJKTQV-UHFFFAOYSA-N
DSFP 62	Octan-4-olide.	3	C8H14O2	142.099	IPBFYZQJXZJBFQ-UHFFFAOYSA-N
DSFP 63	4-tert-Butyl-2,5-dimethylphenol	3	C12H18O1	178.136	ZSPDNAYHQYQUPC-UHFFFAOYSA-N
DSFP 64	2H-Pyran-2-one, tetrahydro-5-propyl-	3	C8H14O2	142.099	FTHJRZWIHWGZSJ-UHFFFAOYSA-N
DSFP 65	3-Octenoic acid	3	C8H14O2	142.099	IWPOSDLLFZKGOW-UHFFFAOYSA-N
DSFP 66	Methyl cyclohexanecarboxylate	3	C8H14O2	142.099	ZQWPRMPSCMSAJU-UHFFFAOYSA-N
DSFP 67	Methyl 3-hydroxypivalate	3	C6H12O3	132.079	KJRFTNVYOAGTHK-UHFFFAOYSA-N
DSFP 68	p-tert-Butylphenetole	3	C12H18O1	178.136	RMSGBIDKBWPHMJ-UHFFFAOYSA-N
DSFP 69	4-Hydroperoxy-4-methylpentan-2-one	3	C6H12O3	132.079	TVLYPTZVJFAYSU-UHFFFAOYSA-N
DSFP 70	3-Benzylpentan-3-ol	3	C12H18O1	178.136	VXSLZYONEMVQRB-UHFFFAOYSA-N
DSFP 71	2-Hydroxyethyl butyrate	3	C6H12O3	132.079	GIOCILWWMFZESP-UHFFFAOYSA-N
DSFP 72	Sodium 1-methyl cis-camphorate	3	C11H18O4	214.12	PKYIOHOCVMTMTM-VNYQHEISSA-M
DSFP 73	3,4-Di(propan-2-yl)phenol	3	C12H18O1	178.136	VTJCIWXYZXSECW-UHFFFAOYSA-N
DSFP 74	Propanoic acid, 2-hydroxy-2-methyl-, ethyl ester	3	C6H12O3	132.079	GFUIDHWFLMPAGY-UHFFFAOYSA-N
DSFP 75	4-tert-Octylphenol	3	C14H22O	206.167	BTTSZRJAGSFTPE-UHFFFAOYSA-N
DSFP 76	6-cyclohexyl-4-methyl-2H-pyran-2-one	3	C12H16O2	192.115	GPKRKAFTZYODFF-UHFFFAOYSA-N
DSFP 77	isopropyl acetate	3	C5H10O2	102.068	JMMWKPVZQRWMSS-UHFFFAOYSA-N
DSFP 78	4-Isopropylbenzyl Acetate.	3	C12H16O2	192.115	QBCRVYRADYXNOW-UHFFFAOYSA-N
DSFP 79	tert-Butyl peroxyacetate	3	C6H12O3	132.079	SWAXTRYEYUTSAP-UHFFFAOYSA-N
DSFP 80	Acetopropyl alcohol	3	C5H10O2	102.068	JSHPTIGHEWEXRW-UHFFFAOYSA-N
DSFP 81	3,3-Dimethoxyprop-1-ene	3	C5H10O2	102.068	OBWGMYALGNDUNM-UHFFFAOYSA-N
DSFP 82	(2E)-2-[(Furan-2-yl)methylidene]heptanal	3	C12H16O2	192.115	VYGHECBPCQNYIS-UHFFFAOYSA-N
DSFP 83	2-Hexenoic acid, 5-methyl-, methyl ester	3	C8H14O2	142.099	KNSMNULJDOTFMN-UHFFFAOYSA-N
DSFP 84	tert-Butyl formate	3	C5H10O2	102.068	RUPAXCPQAAOIPB-UHFFFAOYSA-N
DSFP 85	2-Butenedioic acid (2Z)-, bis(1-methylethyl) ester	3	C10H16O4	200.105	FNMTVMWFISHPEV-UHFFFAOYSA-N
DSFP 86	2-Ethyl-2-(hydroxymethyl)butyric acid	3	C7H14O3	146.094	NGNICDYIWUGSEY-UHFFFAOYSA-N
DSFP 87	Propanoic acid, 2-methyl-, methyl ester	3	C5H10O2	102.068	BHIWKHZACMWKOJ-UHFFFAOYSA-N
DSFP 88	(E)-((3,7-Dimethyl-2,6-octadienyl)oxy) acetaldehyde.	3	C12H20O2	196.146	LAUVMIDRJMQUQL-KPKJPENVSA-N
DSFP 89	CERAPP_53003	3	C4H4F6O1	182.017	LVFXLZRISXUAIL-UHFFFAOYSA-N
DSFP 90	isodecyl methacrylate	3	C14H26O2	226.193	COCLLEMEIJQBAG-UHFFFAOYSA-N
DSFP 91	2,6-Decadienoic acid, ethyl ester	3	C12H20O2	196.146	IKYQRQZDESYHSL-UHFFFAOYSA-N
DSFP 92	geranyl acetate	3	C12H20O2	196.146	HIGQPQRQIQDZMP-DHZHZOJOSA-N
DSFP 93	allyl 3-cyclohexylpropionate	3	C12H20O2	196.146	TWXUTZNBHUWMKJ-UHFFFAOYSA-N
DSFP 94	2-propylheptyl 2-methylprop-2-enoate	3	C14H26O2	226.193	UKQUXDRVODMRIU-UHFFFAOYSA-N
DSFP 95	2-(2,6-Dimethyl-1,5-heptadienyl)-1,3-dioxolane.	3	C12H20O2	196.146	KSDZVTNRVWBTFN-PKNBQFBNSA-N
DSFP 96	Ethyl 2,2,3-Trimethyl-3-Cyclopenten-1-acetate.	3	C12H20O2	196.146	RPDFFQYGAMUWKS-UHFFFAOYSA-N
DSFP 97	exo-2-Methoxy-1,7,7-trimethylbicyclo[2.2.1] heptane.	3	C11H20O1	168.151	ZRHVOKYSOWTPIG-UHFFFAOYSA-N
DSFP 98	Octyl 2-Butenoate.	3	C12H22O2	198.162	HULBECQFWZPEBI-WMZJFQQLSA-N
DSFP 99	exo-2-((1,7,7-Trimethylbicyclo[2.2.1]hept-2-yl)oxy)ethanol.	3	C12H22O2	198.162	IWWCSDGEIDYEJV-UHFFFAOYSA-N
DSFP 100	didecyldimethylammonium	3	C22H48N1	326.378	JGFDZZLUDWMUQH-UHFFFAOYSA-N
DSFP 101	N-hexyl-N-(3-phenylpropyl)hexan-1-amine	3	C21H37N	303.293	POOFIXVARORWIE-UHFFFAOYSA-N
DSFP 102	Limonene dioxide	3	C10H16O2	168.115	YIEDFHHVUWKOEV-UHFFFAOYNA-N
DSFP 103	2-Nonenoic acid, ethyl ester	3	C11H20O2	184.146	ZCSDUGXKKBIICL-UHFFFAOYSA-N
DSFP 104	3-Amino-2,2-dimethylpropan-1-ol	3	C5H13N1O1	103.1	FNVOFDGAASRDQY-UHFFFAOYSA-N
DSFP 105	3-Amino-3-methylbutan-1-ol	3	C5H13N1O1	103.1	PHRHXTTZZWUGNN-UHFFFAOYSA-N
DSFP 106	4-Dodecylresorcinol	3	C18H30O2	278.225	JJWVPHWHEGQZOE-UHFFFAOYSA-N
DSFP 107	Octanedial	3	C8H14O2	142.099	OADYBSJSJUFUBR-UHFFFAOYSA-N
DSFP 108	1-Methylcyclopropanecarboxylic acid	3	C5H8O2	100.052	DIZKLZKLNKQFGB-UHFFFAOYSA-N
DSFP 109	Naphthensauren	3	C10H18O2	170.131	WVRFSLWCFASCIS-UHFFFAOYSA-N
DSFP 110	undecan-4-olide	3	C11H20O2	184.146	PHXATPHONSXBIL-JTQLQIEISA-N
DSFP 111	3-(1-Ethoxyethoxy)-3,7-dimethyl-1,6-octadiene.	3	C14H26O2	226.193	ZJPKYCLAROITRY-UHFFFAOYSA-N
DSFP 112	Citronellyl Butanoate.	3	C14H26O2	226.193	XQPZQXTWYZAXAK-UHFFFAOYSA-N
DSFP 113	3,7-Dimethyloct-6-enyl 2-Methylpropanoate.	3	C14H26O2	226.193	ZGPPERKMXSGYRK-UHFFFAOYSA-N
DSFP 114	(Z,Z)-1,1-(Ethylidenebis(oxy))di(hex-3-ene).	3	C14H26O2	226.193	KCPFRJBAXWUXIG-VRHVFUOLSA-N
DSFP 115	3,7-Dimethyl-7-octenyl Butanoate.	3	C14H26O2	226.193	PYGYQOOIXMJQOJ-UHFFFAOYSA-N
DSFP 116	3,7-Dimethyloct-7-enyl 2-Methylpropanoate.	3	C14H26O2	226.193	KHCGLDOOFYZQKU-UHFFFAOYSA-N
DSFP 117	LAURAMIDE MIPA	3	C15H31N1O2	257.236	JHBUNKKNHQVQFT-UHFFFAOYSA-N
DSFP 118	PHLOROGLUCINOL	3	C6H6O3	126.032	QCDYQQDYXPDABM-UHFFFAOYSA-N
DSFP 119	4'-Methoxybutyrophenone	3	C11H14O2	178.099	JLCDSZXBELPBRD-UHFFFAOYSA-N
DSFP 120	4-tert-Butylcyclohexyl isobutyrate	3	C14H26O2	226.193	RMCOAKZBTKDTCI-UHFFFAOYSA-N
DSFP 121	Heptyl cyclohexanecarboxylate	3	C14H26O2	226.193	NUUQQOTYKFJRDX-UHFFFAOYSA-N
DSFP 122	3-Cyclohexylpropyl valerate	3	C14H26O2	226.193	ZUSLCRLGEUGVDK-UHFFFAOYSA-N
DSFP 123	decyl methacrylate	3	C14H26O2	226.193	GTBGXKPAKVYEKJ-UHFFFAOYSA-N
DSFP 124	3-Ethyl-3,7-dimethyloct-6-enal.	3	C12H22O1	182.167	GVQWHUAOSOFGJF-UHFFFAOYSA-N
DSFP 125	Hexahydro-1,4,10,10-tetramethyl-1H,4H-3a,8a-epoxy-4,7-methanoazulene.	3	C15H24O1	220.183	ITGOXMFOJUVODK-UHFFFAOYSA-N
DSFP 126	3,5,6,6-Tetramethyl-4-methyleneheptan-2-one.	3	C12H22O1	182.167	FRUPGGSBENIUTJ-UHFFFAOYSA-N
DSFP 127	1,4-Bis[(ethenyloxy)methyl]cyclohexane	3	C12H20O2	196.146	DQNSRQYYCSXZDF-UHFFFAOYSA-N
DSFP 128	Allyl undecanoate	3	C14H26O2	226.193	PSGSIXPTLRADTD-UHFFFAOYSA-N
DSFP 129	Undecyl acrylate	3	C14H26O2	226.193	RRLMGCBZYFFRED-UHFFFAOYSA-N
DSFP 130	4-Cyclohexyl-3,3-dimethylbutan-2-one	3	C12H22O1	182.167	MQIJHKKGQRWBMT-UHFFFAOYSA-N
DSFP 131	4-Cyclohexyl-4-methylpentan-2-one.	3	C12H22O1	182.167	OAFJAALOFJVHMK-UHFFFAOYSA-N
DSFP 132	Methyl 1-methylcyclohex-3-ene-1-carboxylate.	3	C9H14O2	154.099	GLCJULYDLTXOEN-UHFFFAOYSA-N
DSFP 133	Dodec-11-en-2-one	3	C12H22O1	182.167	OPLPMLGBZCNBGS-UHFFFAOYSA-N
DSFP 134	3-Methoxy-4-hydroxyphenylethanol	3	C9H12O3	168.079	XHUBSJRBOQIZNI-UHFFFAOYSA-N
DSFP 135	Ethyl 2-Acetylheptanoate.	3	C11H20O3	200.141	XIGZBCUFFUBWDM-UHFFFAOYSA-N
DSFP 136	Prostaglandin F2&#945; 1,9-lactone	3	C20H32O4	336.23	ZVWMOTMHZYWJPF-WTKFZEAQSA-N
DSFP 137	Alternariolmethylether	3	C15H12O5	272.068	LCSDQFNUYFTXMT-UHFFFAOYSA-N
DSFP 138	3-O-Methylgallic acid	3	C8H8O5	184.037	KWCCUYSXAYTNKA-UHFFFAOYSA-N
DSFP 139	(2,4-Dihydroxyphenyl)(2-hydroxy-4-methoxyphenyl)methanone	3	C14H12O5	260.068	YLQYOUPUVFQNLO-UHFFFAOYSA-N
DSFP 140	Sakuranetin	3	C16H14O5	286.084	DJOJDHGQRNZXQQ-UHFFFAOYSA-N
DSFP 141	(E)-methyl 2-acetyloct-2-enoate	3	C11H18O3	198.126	VNYSSRPQCBDQDJ-UHFFFAOYSA-N
DSFP 142	apigenine	3	C15H10O5	270.053	KZNIFHPLKGYRTM-UHFFFAOYSA-N
DSFP 143	Diethyl allylisobutylmalonate	3	C14H24O4	256.168	QCQKKJOWCKVCLE-UHFFFAOYSA-N
DSFP 144	Nabumetone	3	C15H16O2	228.115	BLXXJMDCKKHMKV-UHFFFAOYSA-N
DSFP 145	4-Ethoxy-3-hydroxybenzaldehyde	3	C9H10O3	166.063	BCLVKHGKEGFPJV-UHFFFAOYSA-N
DSFP 146	POLYMETHYLGLUTA- MATE	3	C6H11N1O4	161.069	ZGEYCCHDTIDZAE-UHFFFAOYSA-N
DSFP 147	4'-Methyl[1,1'-biphenyl]-2,5-diol	3	C13H12O2	200.084	BRDIEXWCAJNNQS-UHFFFAOYSA-N
DSFP 148	Ammonium octyl sebacate	3	C18H34O4	314.246	VWQKWLCSQYSUDM-UHFFFAOYSA-N
DSFP 149	dibutyl sebacate	3	C18H34O4	314.246	PYGXAGIECVVIOZ-UHFFFAOYSA-N
DSFP 150	Methyl 5-oxodecanoate	3	C11H20O3	200.141	IMUCAHOFGPVTBF-UHFFFAOYSA-N
DSFP 151	Peroxide, bis(1-oxooctyl)	3	C16H30O4	286.214	SRSFOMHQIATOFV-UHFFFAOYSA-N
DSFP 152	Aspartame	3	C14H18N2O5	294.122	IAOZJIPTCAWIRG-GHMZBOCLSA-N
DSFP 153	L-Phenylalanine, N-L-.beta.-aspartyl-, 1-methyl ester	3	C14H18N2O5	294.122	SHHIPKDJQYIJJF-QWRGUYRKSA-N
DSFP 154	3-ethoxy-4-hydroxybenzaldehyde	3	C9H10O3	166.063	CBOQJANXLMLOSS-UHFFFAOYSA-N
DSFP 155	Geniestein	3	C15H10O5	270.053	TZBJGXHYKVUXJN-UHFFFAOYSA-N
DSFP 156	Syringic acid	3	C9H10O5	198.053	JMSVCTWVEWCHDZ-UHFFFAOYSA-N
DSFP 157	2,3-Dihydroxy-p-anisic acid	3	C8H8O5	184.037	YGDRPEIHNMXLJM-UHFFFAOYSA-N
DSFP 158	bis(3,5,5-trimethylhexanoyl) peroxide	3	C18H34O4	314.246	KFGFVPMRLOQXNB-UHFFFAOYSA-N
DSFP 159	Dibutyl suberate	3	C16H30O4	286.214	LBXQUCHUHCBNTC-UHFFFAOYSA-N
DSFP 160	Dimethyl undecanedioate	3	C13H24O4	244.167	LADJFIHHYMBJHB-UHFFFAOYSA-N
DSFP 161	1-(2-Hydroxy-5-methoxyphenyl)propan-1-one	3	C10H12O3	180.079	MLDZAGGFWSAWHF-UHFFFAOYSA-N
DSFP 162	Acetovanillon	3	C9H10O3	166.063	DFYRUELUNQRZTB-UHFFFAOYSA-N
DSFP 163	DIMETHYL BRASSYLATE	3	C15H28O4	272.199	WWSBQOYADFGDQE-UHFFFAOYSA-N
DSFP 164	Butein	3	C15H12O5	272.068	AYMYWHCQALZEGT-ORCRQEGFSA-N
DSFP 165	2,4-Dimethoxybenzaldehyde	3	C9H10O3	166.063	LWRSYTXEQUUTKW-UHFFFAOYSA-N
DSFP 166	2-tert-Butylcyclohexyl ethyl carbonate.	3	C13H24O3	228.173	ZHWLEUGSDGROJS-UHFFFAOYSA-N
DSFP 167	Dipropyl sebacate	3	C16H30O4	286.214	UHGPEWTZABDZCE-UHFFFAOYSA-N
DSFP 168	Ethyl (2-methoxyphenyl)acetate	3	C11H14O3	194.094	KUYZGEJNMWFBSM-UHFFFAOYSA-N
DSFP 169	4-(2,2,6-Trimethyl-7-oxabicyclo[4.1.0]heptyl)-3-buten-2-one.	3	C13H20O2	208.146	ZTJZJYUGOJYHCU-RMKNXTFCSA-N
DSFP 170	2-Octylbenzene-1,4-diol	3	C14H22O2	222.162	ZZXILYOBAFPJNS-UHFFFAOYSA-N
DSFP 171	1,1-Bis(4-hydroxyphenyl)-n-propane	3	C15H16O2	228.115	YKPAABNCNAGAAJ-UHFFFAOYSA-N
DSFP 172	6-Paradol	3	C17H26O3	278.188	CZNLTCTYLMYLHL-UHFFFAOYSA-N
DSFP 173	4-Methyl-7-(1-oxopropoxy)-2-benzopyrone	3	C13H12O4	232.074	IOKUIFTUULBXMB-UHFFFAOYSA-N
DSFP 174	quercitrin	3	C21H20O11	448.101	OXGUCUVFOIWWQJ-HQBVPOQASA-N
DSFP 175	Bis-(4-hydroxyphenyl)methan	3	C13H12O2	200.084	PXKLMJQFEQBVLD-UHFFFAOYSA-N
DSFP 176	Mucidin	3	C16H18O3	258.126	JSCQSBGXKRTPHZ-SYKZHUKTSA-N
DSFP 177	ETHYL ASPARTATE	3	C6H11N1O4	161.069	WXFCDLWCQIARFW-UHFFFAOYSA-N
DSFP 178	2-(4-Hydroxybenzyl)phenol	3	C13H12O2	200.084	LVLNPXCISNPHLE-UHFFFAOYSA-N
DSFP 179	4-Benzylbenzene-1,3-diol	3	C13H12O2	200.084	QVFIWTNWKHFVEH-UHFFFAOYSA-N
DSFP 180	(2-{(E)-2-[4-(Dimethylamino)phenyl]ethenyl}-6-methyl-4H-pyran-4-ylidene)propanedinitrile	3	C19H17N3O1	303.137	YLYPIBBGWLKELC-UHFFFAOYSA-N
DSFP 181	1-(Hydroxymethyl)-5-oxo-L-proline	3	C6H9N1O4	159.053	ADXZNWSXVJABKX-BYPYZUCNSA-N
DSFP 182	.beta.-Alanine, N-[5-(acetylamino)-2-methoxyphenyl]-, methyl ester	3	C13H18N2O4	266.127	QYWBJEGBJDVLMJ-UHFFFAOYSA-N
DSFP 183	4-Chloro-2',4'-dimethoxybutyrophenone	3	C12H15Cl1O3	242.071	XWCCYSWTIUDHGA-UHFFFAOYSA-N
DSFP 184	2-(2-((4-(2-Hydroxyethoxy)-2-butynyl)oxy)ethoxy)ethanol	3	C10H18O5	218.115	TWNJCZLTHAGRRE-UHFFFAOYSA-N
DSFP 185	Dipentyl adipate	3	C16H30O4	286.214	UPPJFVSCGFPFHM-UHFFFAOYSA-N
DSFP 186	3-Butyltetrahydro-5-methyl-2H-pyran-4-yl Acetate.	3	C12H22O3	214.157	XWNKVSFNBVIKJB-UHFFFAOYSA-N
DSFP 187	Galangin	3	C15H10O5	270.053	VCCRNZQBSJXYJD-UHFFFAOYSA-N
DSFP 188	3,4-Dimethoxy-benzaldehyde.	3	C9H10O3	166.063	WJUFSDZVCOTFON-UHFFFAOYSA-N
DSFP 189	5-Hydroxy-N-acetyltryptophan	3	C13H14N2O4	261.087	MOFGVUQTFJGNSG-LBPRGKRZSA-N
DSFP 190	1-(2,3,4-Trihydroxyphenyl)ethan-1-one	3	C8H8O4	168.042	XIROXSOOOAZHLL-UHFFFAOYSA-N
DSFP 191	Octanoic anhydride	3	C16H30O3	270.219	RAFYDKXYXRZODZ-UHFFFAOYSA-N
DSFP 192	(10E)-9-Hydroxy-13-oxo-10-octadecenoic acid	3	C18H32O4	312.23	HOWCTVFHRUJMDQ-GXDHUFHOSA-N
DSFP 193	Benzyl nonanoate	3	C16H24O2	248.178	KVIQEJMWUXBBQJ-UHFFFAOYSA-N
DSFP 194	Diethyl dodecanedioate	3	C16H30O4	286.214	AFYNPRWLOKYLDU-UHFFFAOYSA-N
DSFP 195	Dihexyl succinate	3	C16H30O4	286.214	XEYHWMQDXTVNJW-UHFFFAOYSA-N
DSFP 196	dibutyl phthalate	3	C16H22O4	278.152	DOIRQSBPFJWKBE-UHFFFAOYSA-N
DSFP 197	3,5-Di-tert-butylbenzene-1,2-diol	3	C14H22O2	222.162	PJZLSMMERMMQBJ-UHFFFAOYSA-N
DSFP 198	2,6-di-tert-butylbenzene-1,4-diol	3	C14H22O2	222.162	JFGVTUJBHHZRAB-UHFFFAOYSA-N
DSFP 199	Ethyl 3-methoxyphenylacetate	3	C11H14O3	194.094	XXVVNHCWPHMLEZ-UHFFFAOYSA-N
DSFP 200	Naringenin	3	C15H12O5	272.068	FTVWIRXFELQLPI-UHFFFAOYSA-N
DSFP 201	diethyl diallylmalonate	3	C13H20O4	240.136	LYUUVYQGUMRKOV-UHFFFAOYSA-N
DSFP 202	1-[(Prop-2-en-1-yl)oxy]-2,2-bis{[(prop-2-en-1-yl)oxy]methyl}butane	3	C15H26O3	254.188	JPTSCQGFFOSLQE-UHFFFAOYSA-N
DSFP 203	1,2,5-Trihydroxy-6-methylanthracene-9,10-dione	3	C15H10O5	270.053	BATFHSIVMJJJAF-UHFFFAOYSA-N
DSFP 204	1-(2-Hydroxy-6-methoxyphenyl)ethan-1-one	3	C9H10O3	166.063	UENLHUMCIOWYQN-UHFFFAOYSA-N
DSFP 205	Ethyl 4-Hydroxy-3-methoxy-benzoate.	3	C10H12O4	196.074	MWAYRGBWOVHDDZ-UHFFFAOYSA-N
DSFP 206	4-Oxoproline	3	C5H7N1O3	129.043	HFXAFXVXPMUQCQ-UHFFFAOYSA-N
DSFP 207	Phenol, 2-[1-(4-hydroxyphenyl)-1-methylethyl]-	3	C15H16O2	228.115	MLCQXUZZAXKTSG-UHFFFAOYSA-N
DSFP 208	2',4',5'-Trihydroxybutyrophenone	3	C10H12O4	196.074	SRUQARLMFOLRDN-UHFFFAOYSA-N
DSFP 209	Methyl 5-acetylsalicylate	3	C10H10O4	194.058	XLSMGNNWSRNTIQ-UHFFFAOYSA-N
DSFP 210	1,1'-(Dimethoxymethylene)bisbenzene	3	C15H16O2	228.115	NYRVXYOKUZSUDA-UHFFFAOYSA-N
DSFP 211	5-Heptylresorcinol	3	C13H20O2	208.146	QENPJKGENOZEEJ-UHFFFAOYSA-N
DSFP 212	Kaempferol	3	C15H10O6	286.048	IYRMWMYZSQPJKC-UHFFFAOYSA-N
DSFP 213	1-(6-methoxy-2-naphthyl)ethan-1-one	3	C13H12O2	200.084	GGWCZBGAIGGTDA-UHFFFAOYSA-N
DSFP 214	zimeldine	3	C16H17Br1N2	316.058	OYPPVKRFBIWMSX-SXGWCWSVSA-N
DSFP 215	GAMMANAP; Methyl 4-[4-(4-methoxybenzoylamino)-3-nitrophenyl]-3-methyl-4-oxo-butyrate	3	C20H20N2O7	401.135	BVRUHPOPLACNJO-UHFFFAOYSA-N
DSFP 216	6-Hydroxy-3,4-dihydro-2H-1-benzopyran-2-one	3	C9H8O3	164.047	ZCNZNVIRVHJXKV-UHFFFAOYSA-N
DSFP 217	3-(2,3,4-Trimethoxyphenyl)propionic acid	3	C12H16O5	240.1	QOPNYPCVRBRZOP-UHFFFAOYSA-N
DSFP 218	4-Aminopyrazolo(3,4-d)pyrimidin-6-ol	3	C5H5N5O1	149.034	KTQYLKORCCNJTQ-UHFFFAOYSA-N
DSFP 219	1-(6-Methoxy-1-naphthyl)ethan-1-one	3	C13H12O2	200.084	WMGUVQVDQWMMBL-UHFFFAOYSA-N
DSFP 220	1,3,5-Tripropoxybenzene	3	C15H24O3	252.173	RKFICKITOKOWEV-UHFFFAOYSA-N
DSFP 221	2,4-Dihydroxy-3-methoxybenzoic acid	3	C8H8O5	184.037	UWZZZMBHPRRQAB-UHFFFAOYSA-N
DSFP 222	bis(2-butoxyethyl) adipate	3	C18H34O6	346.236	IHTSDBYPAZEUOP-UHFFFAOYSA-N
DSFP 223	2,2'-((1,1'-Biphenyl)-4,4'-diylbis(oxy))bisethanol	3	C16H18O4	274.12	XUWHBHOYULRMIA-UHFFFAOYSA-N
DSFP 224	9,10-Dihydroanthracene-1,4,5,8,9,10-hexol	3	C14H12O6	276.063	JXWXPAFRMYIIKO-UHFFFAOYSA-N
DSFP 225	4-Hydroxybenzene-1,2-dicarboxylic acid	3	C8H6O5	182.022	MWRVRCAFWBBXTL-UHFFFAOYSA-N
DSFP 226	4-(2-Ethoxy-5-methyl-4-nitrophenyl)morpholine	3	C13H18N2O4	266.127	WJPHGAWNECZFCC-UHFFFAOYSA-N
DSFP 227	Tetrahydro-a-pentylfurfuryl Acetate.	3	C12H22O3	214.157	ZCAFBBZXLGOTRK-UHFFFAOYSA-N
DSFP 228	Ethyl 2-Acetyloctanoate.	3	C12H22O3	214.157	BRGRZPQESQKATK-UHFFFAOYSA-N
DSFP 229	Ethyl 4-Methoxy-benzoate;	3	C10H12O3	180.079	FHUODBDRWMIBQP-UHFFFAOYSA-N
DSFP 230	Ethyl m-anisate	3	C10H12O3	180.079	GSQLMBQLTPEPHD-UHFFFAOYSA-N
DSFP 231	Decanoic acid, 3-oxo-, methyl ester	3	C11H20O3	200.141	QOQWSGSXXQSUOD-UHFFFAOYSA-N
DSFP 232	2-2-4-trimethylpentane-1-3-diol diisobutyrate	3	C16H30O4	286.214	OMVSWZDEEGIJJI-UHFFFAOYSA-N
DSFP 233	Dimethyl azelate	3	C11H20O4	216.136	DRUKNYVQGHETPO-UHFFFAOYSA-N
DSFP 234	Tetrahydro-3-pentyl-2H-pyran-4-yl Acetate;	3	C12H22O3	214.157	VSRVCSJJKWDZSH-UHFFFAOYSA-N
DSFP 235	DIPROPYL ADIPATE	3	C12H22O4	230.152	NKOUWLLFHNBUDW-UHFFFAOYSA-N
DSFP 236	Ethyl 5-oxodecanoate	3	C12H22O3	214.157	ZAHUTEIIIFGYHV-UHFFFAOYSA-N
DSFP 237	Isoliquirtigenin	3	C15H12O4	256.074	DXDRHHKMWQZJHT-UHFFFAOYSA-N
DSFP 238	1,4-Cyclohexanedione, 2,2,6-trimethyl-	3	C9H14O2	154.099	HVHHZSFNAYSPSA-UHFFFAOYSA-N
DSFP 239	3-(2-Oxopropyl)-2-pentylcyclopentan-1-one;	3	C13H22O2	210.162	PMVDYAQAPLAXSY-UHFFFAOYSA-N
DSFP 240	4-ethoxy-3-methoxybenzaldehyde	3	C10H12O3	180.079	BERFDQAMXIBOHM-UHFFFAOYSA-N
DSFP 241	4-Hydroxy-5-methoxyisophthalaldehyde	3	C9H8O4	180.042	YVNRFQCFZVYDRO-UHFFFAOYSA-N
DSFP 242	2-Ethoxy-3-methoxybenzaldehyde	3	C10H12O3	180.079	DMPUNCUVRGJYGL-UHFFFAOYSA-N
DSFP 243	Ethyl hydrogen (1)-cis-cyclohexane-1,2-dicarboxylate	3	C10H16O4	200.105	XGRJGTBLDJAHTL-SFYZADRCSA-N
DSFP 244	3-acetyl-6-methyl-2H-pyran-2,4(3H)-dione	3	C8H8O4	168.042	PGRHXDWITVMQBC-UHFFFAOYSA-N
DSFP 245	methyl 5-deoxy-2,3-O-isopropylidene--D-ribofuranoside	3	C9H16O4	188.105	RNHBZJGMAYMLBE-WCTZXXKLSA-N
DSFP 246	CINOXATE	3	C14H18O4	250.12	CMDKPGRTAQVGFQ-RMKNXTFCSA-N
DSFP 247	Thromoboxane B1	3	C20H36O6	372.251	JSDWWNLTJCCSAV-VZBVYBAISA-N
DSFP 248	Acetic acid, 2-(1-oxopropoxy)-, 1-(3,3-dimethylcyclohexyl)ethyl ester	3	C15H26O4	270.183	PDUFSBFWOJELLV-UHFFFAOYNA-N
DSFP 249	Carbonic acid, 2-hydroxyethyl 5-methyl-2-(1-methylethyl)cyclohexyl ester	3	C13H24O4	244.167	JFKCVAZSEWPOIX-UHFFFAOYSA-N
DSFP 250	Nonanedioic acid, diethyl ester	3	C13H24O4	244.167	CQMYCPZZIPXILQ-UHFFFAOYSA-N
DSFP 251	2,3-Dihydro-5-methoxy-1,4-benzodioxin	3	C9H10O3	166.063	DLMVOXMRGJFYOC-UHFFFAOYSA-N
DSFP 252	3,4-Dihydroxy-5-methoxybenzaldehyde	3	C8H8O4	168.042	RRKMWVISRMWBAL-UHFFFAOYSA-N
DSFP 253	2-Norbornene-5,6-dicarboxylic anhydride	3	C9H8O3	164.047	KNDQHSIWLOJIGP-UHFFFAOYNA-N
DSFP 254	2,5-Dimethoxybenzaldehyde	3	C9H10O3	166.063	AFUKNJHPZAVHGQ-UHFFFAOYSA-N
DSFP 255	2-[2-[2-[2-(1-methyl-2-prop-2-enoyloxy-ethoxy)ethoxymethyl]-2-[2-(2-prop-2-enoyloxypropoxy)ethoxymethyl]butoxy]ethoxy]propyl prop-2-enoate	3	C30H50O12	602.33	MQTGBHMQHUTGPB-UHFFFAOYSA-N
DSFP 256	Dipentyl maleate	3	C14H24O4	256.168	NFCMRHDORQSGIS-KTKRTIGZSA-N
DSFP 257	2,4,5-Triethoxybenzophenone	3	C19H22O4	314.152	ATJSQHQJQSASKB-UHFFFAOYSA-N
DSFP 258	monoxerutin	3	C29H34O17	654.18	MBHXKZDTQCSVPM-UHFFFAOYSA-N
DSFP 259	2-Benzyl-5-methyl-5-propyl-1,3-dioxane	3	C15H22O2	234.162	OYLVIOZNQQRAIF-UHFFFAOYSA-N
DSFP 260	DI-T-BUTYLHYDROQUI- NONE	3	C14H22O2	222.162	JZODKRWQWUWGCD-UHFFFAOYSA-N
DSFP 261	1,6-Hexanediol dimethacrylate	3	C14H22O4	254.152	SAPGBCWOQLHKKZ-UHFFFAOYSA-N
DSFP 262	4-Octylpyrocatechol	3	C14H22O2	222.162	JHMFYGCCBMZPFM-UHFFFAOYSA-N
DSFP 263	Tryptophan	3	C11H12N2O2	203.082	QIVBCDIJIAJPQS-VIFPVBQESA-N
DSFP 264	Diethyl Decanedioate.	3	C14H26O4	258.183	ONKUXPIBXRRIDU-UHFFFAOYSA-N
DSFP 265	Diethyl terephthalate	3	C12H14O4	222.089	ONIHPYYWNBVMID-UHFFFAOYSA-N
DSFP 266	2-Propenoic acid, 2-ethyl-2-(hydroxymethyl)-1,3-propanediyl ester	3	C12H18O5	242.115	TUOBEAZXHLTYLF-UHFFFAOYSA-N
DSFP 267	(2,5-Dimethoxyphenyl)acetic acid	3	C10H12O4	196.074	BBZDYQUXRFATHZ-UHFFFAOYSA-N
DSFP 268	1,4:3,6-Dianhydro-D-glucitol monolaurate	3	C18H32O5	328.225	CEZONBVMFRWNCJ-CYGHRXIMSA-N
DSFP 269	2,6-Dimethoxybenzaldehyde	3	C9H10O3	166.063	WXSGQHKHUYTJNB-UHFFFAOYSA-N
DSFP 270	Methyl m-anisate	3	C9H10O3	166.063	DUKYPQBGYRJVAN-UHFFFAOYSA-N
DSFP 271	1,3-Benzenedicarboxylic acid, diethyl ester	3	C12H14O4	222.089	JLVWYWVLMFVCDI-UHFFFAOYSA-N
DSFP 272	1-(2-Hydroxy-5-methoxyphenyl)ethan-1-one	3	C9H10O3	166.063	MLIBGOFSXXWRIY-UHFFFAOYSA-N
DSFP 273	Diuron	3	C9H10Cl2N2O1	232.017	XMTQQYYKAHVGBJ-UHFFFAOYSA-N
DSFP 274	Ethyl 3-[[4-(methylamino)-3-nitrobenzoyl](pyridin-2-yl)amino]propanoate	3	C18H20N4O5	372.143	FYSFQBXGCDIVMA-UHFFFAOYSA-N
DSFP 275	piperonylbutoxide	3	C19H30O5	338.209	FIPWRIJSWJWJAI-UHFFFAOYSA-N
DSFP 276	azelaic acid	3	C9H16O4	188.105	BDJRBEYXGGNYIS-UHFFFAOYSA-N
DSFP 277	2,4,5-Trimethoxybenzaldehyde	3	C10H12O4	196.074	IAJBQAYHSQIQRE-UHFFFAOYSA-N
DSFP 278	1,1'-(4,6-Dihydroxy-1,3-phenylene)bisethan-1-one	3	C10H10O4	194.058	GEYCQLIOGQPPFM-UHFFFAOYSA-N
DSFP 279	Ethyl-5-methoxysalicylate	3	C10H12O4	196.074	QFDVMOCQOGCDKA-UHFFFAOYSA-N
DSFP 280	Ethyl isodehydracetate	3	C10H12O4	196.074	FBPWNVQUVXSXKS-UHFFFAOYSA-N
DSFP 281	2,3-Dihydro-1,4-benzodioxin-6-methanol	3	C9H10O3	166.063	FFLHNBGNAWYMRH-UHFFFAOYSA-N
DSFP 282	5-(1,3-Dioxolan-2-yl)-2H-1,3-benzodioxole	3	C10H10O4	194.058	VKRLFWZYZOPSHP-UHFFFAOYSA-N
DSFP 283	Catechol diacetate	3	C10H10O4	194.058	FBSAITBEAPNWJG-UHFFFAOYSA-N
DSFP 284	3,4-Dihydro-2H-benzo-1,5-dioxepin-6-carboxylic acid	3	C10H10O4	194.058	XUXFXVMZIJMUIO-UHFFFAOYSA-N
DSFP 285	Dimethadione	3	C5H7N1O3	129.043	JYJFNDQBESEHJQ-UHFFFAOYSA-N
DSFP 286	3,5-Dimethoxybenzaldehyde	3	C9H10O3	166.063	VFZRZRDOXPRTSC-UHFFFAOYSA-N
DSFP 287	bis(2-ethylhexyl) terephthalate	3	C24H38O4	390.277	RWPICVVBGZBXNA-UHFFFAOYSA-N
DSFP 288	Eriodictyol	3	C15H12O6	288.063	SBHXYTNGIZCORC-ZDUSSCGKSA-N
DSFP 289	Kynurenic acid	3	C10H7N1O3	189.043	HCZHHEIFKROPDY-UHFFFAOYSA-N
DSFP 290	(3,4-Dimethoxyphenyl)acetic acid	3	C10H12O4	196.074	WUAXWQRULBZETB-UHFFFAOYSA-N
DSFP 291	Bis(2-butoxyethyl) phthalate	3	C20H30O6	366.204	CMCJNODIWQEOAI-UHFFFAOYSA-N
DSFP 292	Bis(2-ethylhexyl) isophthalate	3	C24H38O4	390.277	WXZOXVVKILCOPG-UHFFFAOYSA-N
DSFP 293	Naringeninchalcone	3	C15H12O5	272.068	YQHMWTPYORBCMF-ZZXKWVIFSA-N
DSFP 294	N-(2-Furylmethyl)-3,4-dimethoxybenzamide	3	C14H15N1O4	261.1	STUNWRZJORLNPW-UHFFFAOYSA-N
DSFP 295	(tetrapropenyl)succinic acid	3	C16H28O4	284.199	GGQRKYMKYMRZTF-HFBXSBKTSA-N
DSFP 296	2-Vinylphenol	3	C8H8O1	120.058	JESXATFQYMPTNL-UHFFFAOYSA-N
DSFP 297	Ethanol, 2-butoxy-, hydrogen phosphate	3	C12H27O6P1	298.154	NNXWIPHZHATIFE-UHFFFAOYSA-N
DSFP 298	4-Methoxyisophthalic acid	3	C9H8O5	196.037	JIICYHFLIOGGHE-UHFFFAOYSA-N
DSFP 299	1,3-Benzodioxole-5-propanoic acid	3	C10H10O4	194.058	UIYJGLLTSVRSBM-UHFFFAOYSA-N
DSFP 300	Isoguanine	3	C5H5N5O1	149.034	DRAVOWXCEBXPTN-UHFFFAOYSA-N
DSFP 301	6,7-Dihydroxy-1-benzofuran-3(2H)-one	3	C8H6O4	166.027	ZDHCVQNIRWDINX-UHFFFAOYSA-N
DSFP 302	p-(2,2-Dimethoxyethoxy)anisole	3	C11H16O4	212.105	IXFSBZBRNIRRLO-UHFFFAOYSA-N
DSFP 303	4-(3-Phenylpropyl)pyridine 1-oxide	3	C14H15N1O1	213.115	OOFBEJNEUVLZOW-UHFFFAOYSA-N
DSFP 304	Rutoside	3	C27H30O16	610.153	IKGXIBQEEMLURG-NVPNHPEKSA-N
DSFP 305	oxaceprol	3	C7H11N1O4	173.069	BAPRUDZDYCKSOQ-WDSKDSINSA-N
DSFP 306	Bis(3-hydroxyphenyl)methane	3	C13H12O2	200.084	DXADWKPCWTXPOY-UHFFFAOYSA-N
DSFP 307	Okadaic acid	3	C44H68O13	804.466	QNDVLZJODHBUFM-UHFFFAOYSA-N
DSFP 308	digoxin	3	C41H64O14	780.43	LTMHDMANZUZIPE-PUGKRICDSA-N
DSFP 309	&#948;-Ribono-1,4-lactone	3	C5H8O5	148.037	CUOKHACJLGPRHD-BXXZVTAOSA-N
DSFP 310	Decanedioic acid, bis(2-ethoxyethyl) ester	3	C18H34O6	346.236	UVRXDBUBNLXONB-UHFFFAOYSA-N
DSFP 311	1-Methoxy-3-phenoxybenzene	3	C13H12O2	200.084	CBVXNDCIOLXDFD-UHFFFAOYSA-N
DSFP 312	G 25671	3	C23H20N2O2S1	388.125	PLGXGMUJUXKCDD-UHFFFAOYSA-N
DSFP 313	Diheptyl succinate	3	C18H34O4	314.246	PBZAGXRVDLNBCJ-UHFFFAOYSA-N
DSFP 314	Isooctyl gallate	3	C15H22O5	282.147	GJCYPSBOSGWHEO-UHFFFAOYSA-N
DSFP 315	Ethyl 2-Methoxy-benzoate.	3	C10H12O3	180.079	FNODWEPAWIJGPM-UHFFFAOYSA-N
DSFP 316	2-Benzyl-1,3-dioxolan-4-ylmethanol;	3	C11H14O3	194.094	ZPENOSKWEKGDCX-UHFFFAOYSA-N
DSFP 317	3-hydroxy-p-anisaldehyde	3	C8H8O3	152.047	JVTZFYYHCGSXJV-UHFFFAOYSA-N
DSFP 318	2-Hydroxy-5-methoxybenzaldehyde	3	C8H8O3	152.047	FZHSPPYCNDYIKD-UHFFFAOYSA-N
DSFP 319	ETHYLHEXYL GALLATE	3	C15H22O5	282.147	MTPIQEWGULCIPM-UHFFFAOYSA-N
DSFP 320	Octyl gallate	3	C15H22O5	282.147	NRPKURNSADTHLJ-UHFFFAOYSA-N
DSFP 321	Gingerol	3	C17H26O4	294.183	NLDDIKRKFXEWBK-AWEZNQCLSA-N
DSFP 322	dihexyl adipate	3	C18H34O4	314.246	HHECSPXBQJHZAF-UHFFFAOYSA-N
DSFP 323	Dioctyl oxalate	3	C18H34O4	314.246	PEJVLWCOQVHCAF-UHFFFAOYSA-N
DSFP 324	(4-Methylphenoxy) acetic acid ethyl ester	3	C11H14O3	194.094	UMNOIMVMNARUSB-UHFFFAOYSA-N
DSFP 325	Ethyl (2-methylphenoxy)acetate	3	C11H14O3	194.094	NHFQSFIBSJPLIW-UHFFFAOYSA-N
DSFP 326	ethyl N-acetyl-N-butyl-.beta.-alaninate	3	C11H21N1O3	215.152	VZRKEAFHFMSHCD-UHFFFAOYSA-N
DSFP 327	dimethyl sebacate	3	C12H22O4	230.152	ALOUNLDAKADEEB-UHFFFAOYSA-N
DSFP 328	2,3-Dihydro-1,4-benzodioxine-5-carboxylic acid	3	C9H8O4	180.042	VCLSWKVAHAJSFL-UHFFFAOYSA-N
DSFP 329	Butopyronoxyl	3	C12H18O4	226.12	OKIJSNGRQAOIGZ-UHFFFAOYSA-N
DSFP 330	2-Hydroxyethyl cyclohexanecarboxylate	3	C9H16O3	172.11	HNBNKZUJQWPLIO-UHFFFAOYSA-N
DSFP 331	2',4'-Dihydroxybutyrophenone	3	C10H12O3	180.079	IWADIQGGJLCBRK-UHFFFAOYSA-N
DSFP 332	p-Anisic anhydride	3	C16H14O5	286.084	YGMHIBLUWGDWKP-UHFFFAOYSA-N
DSFP 333	2-Naphthalenesulfonic acid	3	C10H8O3S1	208.019	KVBGVZZKJNLNJU-UHFFFAOYSA-N
DSFP 334	1,2,3,6-tetrahydromethyl-3,6-methanophthalic anhydride	3	C10H10O3	178.063	KNRCVAANTQNTPT-UHFFFAOYSA-N
DSFP 335	trans-2-isopropyl-5-carboxy-1,3-dioxane	3	C8H14O4	174.089	LAMFNZWIXHJCMW-UHFFFAOYSA-N
DSFP 336	1-(1,3-benzodioxol-5-yl)propan-1-one	3	C10H10O3	178.063	RVBJGSPBFIUTTR-UHFFFAOYSA-N
DSFP 337	(2E)-3-(5,5-dimethyl-1,3-dioxan-2-yl)-2-methylprop-2-enal	3	C10H16O3	184.11	IKGLKDCWHOWCMD-UHFFFAOYSA-N
DSFP 338	Salicylic acid	3	C7H6O3	138.032	YGSDEFSMJLZEOE-UHFFFAOYSA-N
DSFP 339	Ethyl 2,3,6-Trimethylcyclohexanecarboxylate.	3	C12H22O3	214.157	LMEAWIUATHINAJ-UHFFFAOYSA-N
DSFP 340	Vanillin isobutyrate	3	C12H14O4	222.089	BGKAKRUFBSTALK-UHFFFAOYSA-N
DSFP 341	2,3-Dihydro-1,4-benzodioxin-5-ol	3	C8H8O3	152.047	IGXSSRPZRAIXQF-UHFFFAOYSA-N
DSFP 342	2-Hydroxy-3,5,5-trimethyl-2-cyclohexenone	3	C9H14O2	154.099	DWGZTTFGUFHAJX-UHFFFAOYSA-N
DSFP 343	Methyl 1-acetoxycyclohexyl ketone	3	C10H16O3	184.11	GIFAYASOTQVRTG-UHFFFAOYSA-N
DSFP 344	Propyl .beta.-2-furylacrylate	3	C10H12O3	181.087	RRFBKGHLBNBFGL-UHFFFAOYSA-N
DSFP 345	2-[(2E)-3,7-Dimethylocta-2,6-dien-1-yl]-1,3-dioxolane	3	C13H22O2	210.162	XCESWGXOHXDKAJ-UHFFFAOYSA-N
DSFP 346	Benzoic acid, 2-hydroxy-5-methyl-, ethyl ester	3	C10H12O3	180.079	ZGYXABNSOOACGL-UHFFFAOYSA-N
DSFP 347	4,7-Dimethoxy-5-(prop-2-en-1-yl)-2H-1,3-benzodioxole	3	C12H14O4	222.089	QQRSPHJOOXUALR-UHFFFAOYSA-N
DSFP 348	3,4-Dimethoxybenzeneacetaldehyde	3	C10H12O3	180.079	RIVVYJWUHXMGSK-UHFFFAOYSA-N
DSFP 349	4,5-Dimethoxy-2-methylbenzaldehyde	3	C10H12O3	180.079	RMIZEUOAFVZZJG-UHFFFAOYSA-N
DSFP 350	Valproate pivoxil	3	C14H26O4	258.183	DJEFRLDEQKSNLM-UHFFFAOYSA-N
DSFP 351	Ethyl 2,2-bis(isopropyl)acetoacetate	3	C12H22O3	214.157	WEBTZZNWWGBCRG-UHFFFAOYSA-N
DSFP 352	1,1-Dimethyl-3-oxobutyl methacrylate	3	C10H16O3	184.11	JIPZQYMKXPLEKF-UHFFFAOYSA-N
DSFP 353	Ethanone, 1-(3,4-dimethylphenyl)-	3	C10H12O3	180.079	IQZLUWLMQNGTIW-UHFFFAOYSA-N
DSFP 354	10-hydroxy-1-(2-hydroxy-3,4-dimethoxy-6-methylphenyl) decan-1-one	3	C19H30O5	338.209	WBYOLDFLFONXGS-UHFFFAOYSA-N
DSFP 355	Ethyl 2,4-dimethyl-1,3-dioxolane-2-acetate.	3	C9H16O4	188.105	GSIXJEIRJVOUFB-UHFFFAOYSA-N
DSFP 356	2-Methoxyphenyl Acetate.	3	C9H10O3	166.063	BHJHPYFAYGAPLS-UHFFFAOYSA-N
DSFP 357	MENTHYL SALICYLATE	3	C17H24O3	276.173	SJOXEWUZWQYCGL-UHFFFAOYSA-N
DSFP 358	3,5-Dimethyl-4- methoxybenzoic acid	3	C10H12O3	180.079	WXVQURJGDUNJCS-UHFFFAOYSA-N
DSFP 359	3-[1-(2-Carboxyethyl)-1H-benzo[d]imidazol-2-yl]propanoic acid	3	C13H14N2O4	262.095	HIYOVKINRUARBW-UHFFFAOYSA-N
DSFP 360	Dimethyl 2,2-dimethylglutarate	3	C9H16O4	188.105	FNUCRTXRRVUFJJ-UHFFFAOYSA-N
DSFP 361	Methyl hydrogen azelate	3	C10H18O4	202.12	VVWPSAPZUZXYCM-UHFFFAOYSA-N
DSFP 362	Propanedioic acid, (2-methylpropyl)-, dimethyl ester	3	C9H16O4	188.105	GAZFDPSEEIVCEX-UHFFFAOYSA-N
DSFP 363	alpha-Hydroxy-4'-methoxyacetophenone	3	C9H10O3	166.063	YTOKFOPFITZGDM-UHFFFAOYSA-N
DSFP 364	Coniferyl alcohol	3	C10H12O3	180.079	JMFRWRFFLBVWSI-UHFFFAOYSA-N
DSFP 365	(2,4-Dihydroxyphenyl)acetic acid	3	C8H8O4	168.042	FSQDURCMBCGCIK-UHFFFAOYSA-N
DSFP 366	4-Ethoxybenzoic acid	3	C9H10O3	166.063	SHSGDXCJYVZFTP-UHFFFAOYSA-N
DSFP 367	3-Ethoxybenzoic acid	3	C9H10O3	166.063	DTFQMPQJMDEWKJ-UHFFFAOYSA-N
DSFP 368	(4-Methoxyphenoxy)acetaldehyde	3	C9H10O3	166.063	CUMIGPPRWNRSMW-UHFFFAOYSA-N
DSFP 369	2-[(2E)-2-(6-Methoxy-3,4-dihydronaphthalen-1(2H)-ylidene)ethyl]-2-methylcyclopentane-1,3-dione	3	C19H22O3	299.165	PHYRXYUDHILFBN-UHFFFAOYSA-N
DSFP 370	Olaquindox	3	C12H13N3O4	263.091	TURHTASYUMWZCC-UHFFFAOYSA-N
DSFP 371	(5-ethyl-1,3-dioxan-5-yl)methyl acrylate	3	C10H16O4	200.105	STGXUBIZGYMIRM-UHFFFAOYSA-N
DSFP 372	13,14-dihydro-16,16-difluoro Prostaglandin D2	3	C20H32F2O5	390.222	DBJPEHDOQUTHDY-LVYHIDAHSA-N
DSFP 373	8-Iso-15-keto-prostaglandin-F2&#946;	3	C20H32O5	352.225	LOLJEILMPWPILA-WZDCOHRSSA-N
DSFP 374	2-(2-Hydroxy-4-methoxybenzoyl)benzoic acid	3	C15H12O5	272.068	JLZIIHMTTRXXIN-UHFFFAOYSA-N
DSFP 375	Butyl vanillate	3	C12H16O4	224.105	TUOSEEPBHUCCAO-UHFFFAOYSA-N
DSFP 376	Ethyl hydrogen diethylmalonate	3	C9H16O4	188.105	YCRBCOUDRCZAGP-UHFFFAOYSA-N
DSFP 377	N&#39;-[3-(Cyclopentyloxy)-4-methoxybenzoyl]-1-methyl-1H-imidazole-4-sulfonohydrazide	3	C17H22N4O5S1	394.131	ZSLBXSSHTODHDD-UHFFFAOYSA-N
DSFP 378	Diethyl tetradecanedioate	3	C18H34O4	314.246	XXYWYFSQJPFXBD-UHFFFAOYSA-N
DSFP 379	5-Methyl-2-(isopropyl)phenyl isovalerate	3	C15H22O2	234.162	NZIACPHCVAFJBR-UHFFFAOYSA-N
DSFP 380	Isononyl hydrogen azelate	3	C18H34O4	314.246	CYBNYNJMJHHWOP-UHFFFAOYSA-N
DSFP 381	1,4-bis[(vinyloxy)methyl]cyclohexane	3	C12H20O2	196.146	TXHDDWGFTSDFEB-LQIBPGRFSA-N
DSFP 382	Benzoic acid, 4-ethoxy-, ethyl ester	3	C11H14O3	194.094	HRAQMGWTPNOILP-UHFFFAOYSA-N
DSFP 383	3,4-Diethoxybenzaldehyde.	3	C11H14O3	194.094	SSTRYEXQYQGGAS-UHFFFAOYSA-N
DSFP 384	4-Allyl-2,6-dimethoxyphenol	3	C11H14O3	194.094	FWMPKHMKIJDEMJ-UHFFFAOYSA-N
DSFP 385	artemether	3	C16H26O5	298.178	SXYIRMFQILZOAM-HVNFFKDJSA-N
DSFP 386	2,2-bis(allyloxymethyl)butan-1-ol	3	C12H22O3	214.157	BDKDHWOPFRTWPP-UHFFFAOYSA-N
DSFP 387	4-(2,4,4-Trimethyl-2-pentanyl)-1,2-benzenediol	3	C14H22O2	222.162	BOTKTAZUSYVSFF-UHFFFAOYSA-N
DSFP 388	Dibutyl glutarate	3	C13H24O4	244.167	ISXDVFNOXYQPIA-UHFFFAOYSA-N
DSFP 389	2-(2,4,4-Trimethylpentan-2-yl)benzene-1,4-diol	3	C14H22O2	222.162	RDMIJQCFPQDYQN-UHFFFAOYSA-N
DSFP 390	1-[(2S)-2-(2-methoxyethoxymethyl)-3-[(2-methylpropan-2-yl)oxy]-3-oxopropyl]cyclopentane-1-carboxylic acid	3	C17H30O6	330.204	HYBVWCCIEBYQJZ-UHFFFAOYSA-N
DSFP 391	bisphenol S	3	C12H10O4S1	250.03	VPWNQTHUCYMVMZ-UHFFFAOYSA-N
DSFP 392	Methyl 4-Methoxybenzoate.	3	C9H10O3	166.063	DDIZAANNODHTRB-UHFFFAOYSA-N
DSFP 393	3-hydroxybenzoic acid	3	C7H6O3	138.032	IJFXRHURBJZNAO-UHFFFAOYSA-N
DSFP 394	3,4-Methylenedioxyphenethylamine	3	C9H11N1O2	165.079	RRIRDPSOCUCGBV-UHFFFAOYSA-N
DSFP 395	Dodecanedioic acid, dimethyl ester	3	C14H26O4	258.183	IZMOTZDBVPMOFE-UHFFFAOYSA-N
DSFP 396	Furfuryl methacrylate	3	C9H10O3	166.063	DWXAVNJYFLGAEF-UHFFFAOYSA-N
DSFP 397	Funiculosin (anthraquinone)	3	C15H10O5	270.053	FHFHNVHRVKQQHN-UHFFFAOYSA-N
DSFP 398	2'-Hydroxy-4'-methoxyacetophenone	3	C9H10O3	166.063	UILPJVPSNHJFIK-UHFFFAOYSA-N
DSFP 399	Bicyclo(2.2.1)hept-1-yl acetate	3	C9H14O2	154.099	RVIORAABVUOPRE-UHFFFAOYSA-N
DSFP 400	acipimox	3	C6H6N2O3	154.038	DNRXJHATQULEHC-UHFFFAOYSA-N
DSFP 401	Phenylalanine	3	C9H11N1O2	165.079	COLNVLDHVKWLRT-UHFFFAOYSA-N
DSFP 402	2,2'-oxybis[4,4,6-trimethyl-1,3,2-dioxaborinane]	3	C12H24B2O5	270.181	KUZYYSNLEIAJQJ-UHFFFAOYSA-N
DSFP 403	Meconin	3	C10H10O4	194.058	ORFFGRQMMWVHIB-UHFFFAOYSA-N
DSFP 404	2,2,4(or 2,4,4)-trimethyladipic acid	3	C9H16O4	188.105	DWFUTNJGNBYHNN-UHFFFAOYSA-N
DSFP 405	2-[2-(2-ethoxyethoxy)ethoxy]ethyl methacrylate	3	C12H22O5	246.147	RBFPEAGEJJSYCX-UHFFFAOYSA-N
DSFP 406	2-Hydroxy-5-(1-oxooctyl)benzoic acid	3	C15H20O4	264.136	IXIGWKNBFPKCCD-UHFFFAOYSA-N
DSFP 407	3,4-Methylenedioxybenzyl Acetate.	3	C10H10O4	194.058	PFWYHTORQZAGCA-UHFFFAOYSA-N
DSFP 408	13,14-Dihydro-15-keto Prostaglandin J2	3	C20H30O4	334.214	GCYWVCQBMLYQGZ-BFVRRIQPSA-N
DSFP 409	Aloe-emodin	3	C15H10O5	270.053	YDQWDHRMZQUTBA-UHFFFAOYSA-N
DSFP 410	Dodecenyl succinate	3	C16H28O4	284.199	GMVDOFFZBJOCCK-SDNWHVSQSA-N
DSFP 411	Phosphine oxide, bis(2,6-dimethoxybenzoyl)(2,4,4-trimethylpentyl)-	3	C26H35O7P1	490.212	LFOXEOLGJPJZAA-UHFFFAOYSA-N
DSFP 412	5-Methyl-2-pyrazinecarboxylic acid	3	C6H6N2O2	138.043	RBYJWCRKFLGNDB-UHFFFAOYSA-N
DSFP 413	Ethyl 2-acetyl-2-allylpent-4-ene-1-oate	3	C12H18O3	210.126	IOZNORWPBHWYBA-UHFFFAOYSA-N
DSFP 414	4-formyl-2-methoxyphenyl acetate	3	C10H10O4	194.058	PZSJOBKRSVRODF-UHFFFAOYSA-N
DSFP 415	3-Ethyl-4-hydroxy-5-isopropylbenzaldehyde	3	C12H16O2	192.115	YBIFTNXBVUSIGK-UHFFFAOYSA-N
DSFP 416	Ethyl hydroxymethoxybenzoate	3	C10H12O4	196.074	AUYJJTVZTXEPIK-UHFFFAOYSA-N
DSFP 417	3-(4-Methoxybenzoyl)propionic acid	3	C11H12O4	208.074	OMTDIBZSUZNVJK-UHFFFAOYSA-N
DSFP 418	Canrenoic acid	3	C20H26O4	330.183	PBKZPPIHUVSDNM-WNHSNXHDSA-N
DSFP 419	3,5-Dimethoxyphenylacetic acid	3	C10H12O4	196.074	FFPAFDDLAGTGPQ-UHFFFAOYSA-N
DSFP 420	2,3,6-Trimethoxybenzaldehyde	3	C10H12O4	196.074	APHLYZNGFCQHCT-UHFFFAOYSA-N
DSFP 421	1-(2,3-Dihydro-8-hydroxy-1,4-benzodioxin-5-yl)ethan-1-one	3	C10H10O4	194.058	JTCQHKLPDZBYKO-UHFFFAOYSA-N
DSFP 422	Xanthoxyline	3	C10H12O4	196.074	FBUBVLUPUDBFME-UHFFFAOYSA-N
DSFP 423	3-nitro-p-anisic acid	3	C8H7N1O5	197.032	ANXBDAFDZSXOPQ-UHFFFAOYSA-N
DSFP 424	2,2'-[(1-methylpropane-1,3-diyl)bis(oxy)]bis[4-methyl-1,3,2-dioxaborinane]	3	C12H24B2O6	286.176	RCIYLEACODIIKU-UHFFFAOYSA-N
DSFP 425	Dihydromethyljasmonate	3	C13H22O3	226.157	IPWBXORAIBJDDQ-UHFFFAOYSA-N
DSFP 426	Isoquercitrin	3	C21H20O12	464.096	OVSQVDMCBVZWGM-UHFFFAOYSA-N
DSFP 427	diosmin	3	C28H32O15	609.182	GZSOSUNBTXMUFQ-YFAPSIMESA-N
DSFP 428	(2Z)-4-methoxy-4-oxobut-2-enoic acid	3	C5H6O4	130.027	NKHAVTQWNUWKEO-IHWYPQMZSA-N
DSFP 429	1-(Tetrahydro-2H-pyran-2-yl)-1H-pyrazole-5-boronic acid, pinacol ester	3	C14H23B1N2O3	278.18	ZZRFDLHBMBHJTI-UHFFFAOYSA-N
DSFP 430	3,9-Divinyl-2,4,8,10-tetraoxaspirol[5.5]undecan	3	C11H16O4	212.105	OOXMQACSWCZQLX-UHFFFAOYSA-N
DSFP 431	5-[3-(1-ethoxyethoxy)-3-methyl-4-penten-1-ynyl]-2,4,6,6-tetramethyl-5,6,7,7a-tetrahydro-1,3-benzodioxol-5-ol	3	C21H32O5	364.225	RZEIWRMMULENKX-UHFFFAOYSA-N
DSFP 432	Di(ethylhexyl) phthalate	3	C24H38O4	390.277	JDFWAYHAYKODRR-UHFFFAOYSA-N
DSFP 433	Ethyl 2-Methyl-4-oxo-6-pentylcyclohex-2-ene-1-carboxylate.	3	C15H24O3	252.173	ZJLHQWGPVWXKME-UHFFFAOYSA-N
DSFP 434	2-Methyl-benzaldehyde.	3	C8H8O1	120.058	BTFQKIATRPGRBS-UHFFFAOYSA-N
DSFP 435	Prostaglandin A1	3	C20H32O4	336.23	BGKHCLZFGPIKKU-LDDQNKHRSA-N
DSFP 436	&#945;-Cyano-4-hydroxycinnamic acid	3	C10H7N1O3	189.043	AFVLVVWMAFSXCK-VMPITWQZSA-N
DSFP 437	&#945;-Cyano-3-hydroxycinnamic acid	3	C10H7N1O3	189.043	HPLNTJVXWMJLNJ-XBXARRHUSA-N
DSFP 438	Diisooctyl phthalate	3	C24H38O4	390.277	IJFPVINAQGWBRJ-UHFFFAOYSA-N
DSFP 439	Neodiosmin	3	C28H32O15	608.174	VCCNKWWXYVWTLT-CYZBKYQRSA-N
DSFP 440	1-(2-Furylmethyl)-5-oxopyrrolidine-3-carboxylic acid	3	C10H11N1O4	209.069	NFWHHUCJMAPGHE-UHFFFAOYSA-N
DSFP 441	Cannabidiolic acid	3	C22H30O4	358.214	WVOLTBSCXRRQFR-DLBZAZTESA-N
DSFP 442	Bis(1-methylheptyl) phthalate	3	C24H38O4	390.277	RLRMXWDXPLINPJ-UHFFFAOYNA-N
DSFP 443	Prohexadione-calcium	3	C10H12O5	212.069	NLKUPINTOLSSLD-BORNJIKYSA-L
DSFP 444	6-Hydroxydopamine	3	C8H11N1O3	169.074	DIVDFFZHCJEHGG-UHFFFAOYSA-N
DSFP 445	3,6-Dimethyl-9H-xanthene	3	C15H14O1	210.105	ZMMDXPSNHBJVFL-UHFFFAOYSA-N
DSFP 446	(4-Methoxyphenoxy)acetic acid	3	C9H10O4	182.058	BHFSBJHPPFJCOS-UHFFFAOYSA-N
DSFP 447	4-Methoxyphthalic acid	3	C9H8O5	196.037	JKZSIEDAEHZAHQ-UHFFFAOYSA-N
DSFP 448	Spiraeoside	3	C21H20O12	465.103	OIUBYZLTFSLSBY-HMGRVEAOSA-N
DSFP 449	3,4-Dimethylbenzophenone	3	C15H14O1	210.105	JENOLWCGNVWTJN-UHFFFAOYSA-N
DSFP 450	4,6-Dimethoxysalicylic acid	3	C9H10O5	198.053	LEIJLTBRQHFMDL-UHFFFAOYSA-N
DSFP 451	1,3-Dimethyl-9H-xanthene	3	C15H14O1	210.105	VFZSMNNOWFIOPV-UHFFFAOYSA-N
DSFP 452	2,6-Dihydroxy-5-methylpyrimidine-4-carboxylic acid	3	C6H6N2O4	168.017	UQBMFARVSOQVQE-UHFFFAOYSA-N
DSFP 453	Ethyl 5-oxocyclopent-1-ene-1-heptanoate	3	C14H22O3	238.157	OXWBFQQAUHFTHT-UHFFFAOYSA-N
DSFP 454	Dioctyl terephthalate	3	C24H38O4	390.277	OEIWPNWSDYFMIL-UHFFFAOYSA-N
DSFP 455	Tangeretin	3	C20H20O7	373.129	ULSUXBXHSYSGDT-UHFFFAOYSA-N
DSFP 456	Hexadecyl hydrogen phthalate	3	C24H38O4	390.277	VCLGPSQEYABDHT-UHFFFAOYSA-N
DSFP 457	8-Hydroxyquinoline-4-carboxylic acid	3	C10H7N1O3	189.043	KPTUKANGPPVLMD-UHFFFAOYSA-N
DSFP 458	Acetylpyruvic acid	3	C5H6O4	130.027	UNRQTHVKJQUDDF-UHFFFAOYSA-N
DSFP 459	5-Formylsalicylic acid	3	C8H6O4	166.027	UTCFOFWMEPQCSR-UHFFFAOYSA-N
DSFP 460	Diisooctyl isophthalate	3	C24H38O4	390.277	IMIOEHJVRZOQBJ-UHFFFAOYSA-N
DSFP 461	Decanoic acid, 2-[2-[2-[(1-oxooctyl)oxy]ethoxy]ethoxy]ethyl ester	3	C24H46O6	430.329	RCGZRZBMXNWTFH-UHFFFAOYSA-N
DSFP 462	17-Hydroxy-3,6,9,12,15-pentaoxaheptadecyl acrylate	3	C15H28O8	336.178	UHBKLFLAVYCZEP-UHFFFAOYSA-N
DSFP 463	3-(p-(Hexyloxy)phenyl)propionic anhydride	3	C30H42O5	482.303	KTQVDAHKSPSSLP-UHFFFAOYSA-N
DSFP 464	(Methylenebis(oxymethyleneoxy))bis(ethylbenzene)	3	C19H24O4	316.168	VTBHDXAWHDYYGW-UHFFFAOYSA-N
DSFP 465	1,3-Benzodioxole-5-carboxylic acid	3	C8H6O4	166.027	VDVJGIYXDVPQLP-UHFFFAOYSA-N
DSFP 466	THCA	3	C22H30O4	358.214	UCONUSSAWGCZMV-UHFFFAOYSA-N
DSFP 467	Niflumic acid TP 50 (neg)	3	C6H5F3O3	181.012	PXVUTAUOUBCITN-UHFFFAOYSA-M
DSFP 468	3,3,4,4,5,5,6,6,7,7,8,8,8-tridecafluorooctyl 3-dibutylaminopropionate	3	C19H26F13N1O2	547.176	PVWBDQDATFFARD-UHFFFAOYSA-N
DSFP 469	chlorphenoxamine	3	C18H22Cl1N1O1	303.139	KKHPNPMTPORSQE-UHFFFAOYSA-N
DSFP 470	ethyl 3,3-bis(tert-butylperoxy)butanoate	3	C14H28O6	292.189	HARQWLDROVMFJE-UHFFFAOYSA-N
DSFP 471	Resmethrin	3	C22H26O3	338.188	VEMKTZHHVJILDY-UHFFFAOYSA-N
DSFP 472	Bisphenol F	3	C13H12O2	200.084	MQCPOLNSJCWPGT-UHFFFAOYSA-N
DSFP 473	Anabaseine	3	C10H12N2	160.1	AUBPMADJYNSPOA-UHFFFAOYSA-N
DSFP 474	Benzyl 2-Methoxy-4-prop-1-enylphenyl ether;	3	C17H18O2	254.131	YKSSSKBJDZDZTD-CLTKARDFSA-N
DSFP 475	N-&#945;-Acetyl-L-asparagine	3	C6H10N2O4	174.064	HXFOXFJUNFFYMO-BYPYZUCNSA-N
DSFP 476	3-(2-Oxo-2,3-dihydro-1,3-benzoxazol-3-yl)propanoic acid	3	C10H9N1O4	207.053	BMLRDVCKJXMASM-UHFFFAOYSA-N
DSFP 477	(R,S)-Anatabine	3	C10H12N2	160.1	SOPPBXUYQGUQHE-UHFFFAOYSA-N
DSFP 478	2-Naphthyl propionate	3	C13H12O2	200.084	KVMXEPJRCAPKJL-UHFFFAOYSA-N
DSFP 479	4-[(E)-{4-[(E)-{4-[Bis(2-hydroxyethyl)amino]phenyl}diazenyl]phenyl}diazenyl]-3-hydroxynaphthalene-2-carboxylic acid	3	C27H25N5O5	500.193	MGGBSIKFUGTNBB-UHFFFAOYSA-N
DSFP 480	1,4-Dimethyl-6-methoxycarbazole	3	C15H15N1O1	224.107	JYCYJKQLGQKTRX-UHFFFAOYSA-N
DSFP 481	1-(2,2-Dimethyl-2H-1-benzopyran-6-yl)ethan-1-one	3	C13H14O2	202.099	ZAJTXVHECZCXLH-UHFFFAOYSA-N
DSFP 482	2-Ethoxynaphthalene-1-carbaldehyde	3	C13H12O2	200.084	IMNKQTWVJHODOS-UHFFFAOYSA-N
DSFP 483	Tinoridine	3	C17H20N2O2S1	316.125	PFENFDGYVLAFBR-UHFFFAOYSA-N
DSFP 484	Ethylenebis(oxyethylene) dihexanoate	3	C18H34O6	346.236	WPMUZECMAFLDQO-UHFFFAOYSA-N
DSFP 485	Ethyl 2-naphthoate	3	C13H12O2	200.084	HQKSINSCHCDMLS-UHFFFAOYSA-N
DSFP 486	Ethyl 1-naphthoate	3	C13H12O2	200.084	XCTLDQQOHIEUCJ-UHFFFAOYSA-N
DSFP 487	4,4',4''-Trimethoxytrityl alcohol	3	C22H22O4	350.152	JCLOLVVCZNYDIP-UHFFFAOYSA-N
DSFP 488	2,4,8,10-Tetraoxaspiro[5.5]undecane-3,9-dipropanenitrile	3	C13H18N2O4	266.127	BNAMIPLIODPZLE-UHFFFAOYSA-N
DSFP 489	3-(2-Hydroxybenzoyl)propionic acid	3	C10H10O4	194.058	QBQVEOIVSWQRDU-UHFFFAOYSA-N
DSFP 490	3-Hydroxyphthalic acid	3	C8H6O5	182.022	MNUOZFHYBCRUOD-UHFFFAOYSA-N
DSFP 491	(2S)-2-{[(Naphthalen-1-yl)oxy]methyl}oxirane	3	C13H12O2	200.084	QYYCPWLLBSSFBW-NSHDSACASA-N
DSFP 492	1,4-Dihydroxy-2-[(2-methoxyethyl)amino]anthracene-9,10-dione	3	C17H15N1O5	313.095	OWPAMDNNHHBXRM-UHFFFAOYSA-N
DSFP 493	2-Benzyloxyphenol	3	C13H12O2	200.084	CCZCXFHJMKINPE-UHFFFAOYSA-N
DSFP 494	(3aalpha,4beta,6aalpha)-Hexahydro-4-(hydroxymethyl)-2H-cyclopenta(b)furan-2-one	3	C8H12O3	156.079	RLXGPZUNVLXZNQ-DSYKOEDSSA-N
DSFP 495	9-(Diethylamino)-5H-benzo[a]phenoxazin-5-one	3	C20H18N2O2	318.137	VOFUROIFQGPCGE-UHFFFAOYSA-N
DSFP 496	(S)-2-Hydrazino-3-(4-hydroxy-3-methoxyphenyl)-2-methylpropionic acid	3	C11H16N2O4	240.111	CZEXQBQCMOVXGP-NSHDSACASA-N
DSFP 497	3-(Allyl)-2-(allyloxy)benzaldehyde	3	C13H14O2	202.099	YIZHWEKWDRJEKT-UHFFFAOYSA-N
